# Supplementary material for: Precision oncology: Artificial intelligence, circulating cell‐free DNA, and the minimally invasive detection of pancreatic cancer—A pilot study
Source: Cancer Med. 2023 Oct 3;12(19):19644–55. doi: 10.1002/cam4.6604 (PMC10587955; doi:10.1002/cam4.6604)
Supplement: Supplementary file 9 — Table S2. [file CAM4-12-19644-s005.xlsx]

## Sheet: Sheet2
ID	Chr	Pos	logFC	AveExpr	t	P.Value	adj.P.Val	B	UCSC_REFGENE_NAME	UCSC_CPG_ISLANDS_NAME	UCSC_REFGENE_GROUP	RELATION_TO_UCSC_CPG_ISLAND
cg01978703	chr17	973713	-4.40597	1.2138	-4.96308	7.18827e-05	0.0412284	1.71888	ABR;ABR;ABR	chr17:975592-975902	Body;Body;Body	N_Shore
cg19774683	chr6	32522400	-4.28922	1.01863	-6.54099	1.68789e-05	0.0402729	2.94541	HLA-DRB6		Body
cg00103771	chr6	32525805	-4.12287	2.74815	-7.59907	5.48873e-06	0.0402729	2.82341	HLA-DRB6		Body
cg13127920	chr12	124810173	-3.77867	1.95536	-4.7137	0.000128476	0.0436756	1.19953	NCOR2;NCOR2	chr12:124810739-124810977	Body;Body	N_Shore
cg02256315	chr11	18500649	-3.74311	0.700536	-5.89895	8.53519e-06	0.0402729	3.60685	LDHAL6A;LDHAL6A		3'UTR;3'UTR
cg26710738	chr5	506439	-3.73673	2.97172	-5.28986	3.38282e-05	0.0402729	2.39032	SLC9A3	chr5:506291-506527	Body	Island
cg15245556	chr22	49843259	-3.7129	2.25405	-6.44235	2.59048e-06	0.0402729	4.64674		chr22:49843525-49843755		N_Shore
cg05521474	chr5	135082196	-3.69145	3.25123	-6.21694	4.22912e-06	0.0402729	4.22095
cg16590012	chr1	1265354	-3.61261	4.16958	-6.45751	2.50704e-06	0.0402729	4.67509	TAS1R3	chr1:1265206-1265429	TSS1500	Island
cg13402292	chr21	37667921	-3.59101	2.43538	-4.72449	0.000125277	0.0434972	1.22211		chr21:37667809-37668088		Island
cg07867325	chr3	73159953	-3.52983	1.09758	-6.89452	9.88451e-07	0.0402729	5.47607		chr3:73159857-73160140		Island
cg21036766	chr6	112683796	-3.49389	3.55896	-4.96151	7.21451e-05	0.0412284	1.71563		chr6:112683759-112683979		Island
cg24568548	chr11	43544500	-3.473	-0.0276772	-6.56027	2.00973e-06	0.0402729	4.86625		chr11:43543835-43544086		S_Shore
cg10690677	chr1	87019175	-3.47225	2.12818	-6.0358	6.29971e-06	0.0402729	3.87301	CLCA4;CLCA4	chr1:87018668-87019254	Body;Body	Island
cg16915863	chr12	54523294	-3.46771	3.72279	-6.57171	1.96104e-06	0.0402729	4.88742	LOC400043	chr12:54519768-54520457	Body	S_Shelf
cg14115431	chr4	41314429	-3.464	3.04067	-5.30179	3.29166e-05	0.0402729	2.41459
cg03320758	chr18	57678429	-3.44474	3.0585	-5.01244	6.41122e-05	0.0412284	1.821
cg14870958	chr14	73029842	-3.3616	2.32075	-5.41613	2.53465e-05	0.0402729	2.64651	RGS6		3'UTR
cg00749520	chr19	55895972	-3.35202	-3.00775	-5.85626	7.04977e-05	0.0412284	1.5436	RPL28;RPL28;RPL28;RPL28;RPL28	chr19:55895262-55898164	TSS1500;TSS1500;TSS1500;TSS1500;TSS1500	Island
cg26406407	chr10	438229	-3.32106	2.57487	-6.00233	6.78402e-06	0.0402729	3.80818	DIP2C		Body
cg14222140	chr1	24711941	-3.3101	1.40765	-5.69146	1.35828e-05	0.0402729	3.19809	C1orf201		Body
cg08967632	chr6	159342738	-3.26378	1.64521	-5.15302	4.63316e-05	0.0407068	2.11055
cg08850008	chr6	63921397	-3.25823	-0.503007	-5.80478	1.05325e-05	0.0402729	3.42209
cg26039829	chr8	22132926	-3.25704	4.07379	-5.38411	2.7267e-05	0.0402729	2.58174	PIWIL2;PIWIL2	chr8:22132791-22133357	5'UTR;TSS200	Island
cg05230977	chr20	62039853	-3.25639	4.07881	-6.05234	6.07354e-06	0.0402729	3.905	KCNQ2;KCNQ2;KCNQ2;KCNQ2	chr20:62037929-62038677	Body;Body;Body;Body	S_Shore
cg01181084	chr8	43059863	-3.23985	3.333	-5.10339	5.19513e-05	0.0412264	2.00856		chr8:43059755-43059973		Island
cg14559409	chr10	65930703	-3.22669	0.118497	-5.64361	1.51296e-05	0.0402729	3.10295		chr10:65930617-65930890		Island
cg02738677	chr3	133265129	-3.22223	2.44663	-5.58762	1.71696e-05	0.0402729	2.99125
cg13105872	chr12	38447229	-3.20391	1.87259	-6.46175	2.4842e-06	0.0402729	4.68301
cg25444615	chr19	24184550	-3.1989	-0.277345	-4.85155	9.31518e-05	0.0413363	1.48726
cg27402845	chr11	1000533	-3.18284	4.22953	-5.63154	1.55474e-05	0.0402729	3.0789	AP2A2		Body
cg12837321	chr3	195855400	-3.16388	2.70781	-4.5437	0.000191271	0.0463293	0.842817
cg08450091	chr3	82857215	-3.14595	1.12083	-5.54002	2.28748e-05	0.0402729	2.74839		chr3:82856984-82857244		Island
cg09622330	chr16	10205262	-3.14504	1.80127	-5.99975	6.82289e-06	0.0402729	3.80317	GRIN2A;GRIN2A;GRIN2A		Body;Body;Body
cg08799401	chr20	23350790	-3.14363	2.43356	-4.42787	0.000251028	0.0489708	0.598833	GZF1		Body
cg19778375	chr12	297831	-3.1186	4.50538	-7.35483	3.81179e-07	0.0402729	6.28537		chr12:298228-298500		N_Shore
cg07303975	chr10	124206851	-3.11183	0.158473	-6.76607	1.2961e-06	0.0402729	5.24389
cg05059571	chr16	84539110	-3.10466	1.94456	-4.57621	0.000177235	0.0457687	0.911175	KIAA1609	chr16:84538884-84539115	TSS1500	Island
cg16650955	chr16	87778976	-3.09756	0.59717	-6.19582	4.42942e-06	0.0402729	4.18063	KLHDC4		Body
cg05970768	chr5	171682616	-3.09702	2.53509	-4.91203	8.09297e-05	0.0412284	1.61299	UBTD2	chr5:171682495-171682728	Body	Island
cg15014975	chr1	25257547	-3.09049	3.76994	-4.8715	8.89254e-05	0.0412284	1.52878	RUNX3;RUNX3	chr1:25255527-25259005	TSS1500;Body	Island
cg05526438	chr5	174350112	-3.08245	1.48584	-5.05352	5.82964e-05	0.0412284	1.90583
cg03499000	chr17	16521057	-3.05583	0.948379	-4.8754	8.81231e-05	0.0412284	1.53688		chr17:16520938-16521317		Island
cg15821544	chr1	43473840	-3.05563	5.79379	-4.80652	0.000103453	0.0419619	1.39344		chr1:43472867-43473334		S_Shore
cg05754259	chr6	112984914	-3.02993	1.03016	-6.49266	2.3241e-06	0.0402729	4.74066
cg02461502	chr16	88941821	-3.01998	1.23672	-5.79875	1.06754e-05	0.0402729	3.41023	CBFA2T3;CBFA2T3	chr16:88943427-88943669	3'UTR;3'UTR	N_Shore
cg01886570	chr8	123966105	-3.01687	2.2404	-5.17147	4.44036e-05	0.0407068	2.14839	ZHX2		Body
cg26330063	chr5	14614735	-3.01517	0.895141	-5.08235	5.45386e-05	0.0412264	1.96524	FAM105A		3'UTR
cg04024481	chr13	113752435	-2.99948	2.24185	-6.26055	3.84462e-06	0.0402729	4.30395	MCF2L;MCF2L	chr13:113750486-113751565	3'UTR;3'UTR	S_Shore
cg05370462	chr1	237144655	-2.99483	1.54573	-4.75769	0.000115934	0.0424362	1.2915
cg07870129	chr19	12998102	-2.99341	1.7602	-5.22508	3.92513e-05	0.0405748	2.25814	KLF1	chr19:12996086-12997039	TSS200	S_Shore
cg09332171	chr17	79278301	-2.99125	2.55713	-4.4483	0.00023927	0.048535	0.641899	C17orf55		3'UTR
cg23565663	chr8	10621935	-2.98603	1.98311	-5.5432	1.89865e-05	0.0402729	2.90233
cg17983571	chr10	65186953	-2.96558	1.09371	-4.50454	0.000234541	0.0482256	0.672371	JMJD1C		Body
cg07186946	chr7	157195668	-2.954	0.107102	-5.74595	1.20171e-05	0.0402729	3.30602	DNAJB6	chr7:157192920-157193155	Body	S_Shelf
cg24108215	chr1	39174820	-2.95139	2.03675	-4.85662	9.20587e-05	0.0412284	1.49782		chr1:39174379-39174940		Island
cg13039343	chr1	55419212	-2.93555	-0.130491	-5.67669	1.40423e-05	0.0402729	3.16875
cg02826687	chr8	82360695	-2.93057	0.401602	-5.85077	9.50339e-06	0.0402729	3.51248	PMP2		TSS1500
cg23024233	chr7	99494765	-2.92984	1.09697	-5.06661	5.65585e-05	0.0412284	1.93282	TRIM4;TRIM4		Body;Body
cg23371567	chr15	102312932	-2.92768	1.04106	-5.52104	1.99655e-05	0.0402729	2.85785
cg15096829	chr1	202092005	-2.92278	4.15277	-6.07651	5.75805e-06	0.0402729	3.95164	GPR37L1		TSS200
cg26008260	chr2	25057298	-2.90917	5.60844	-4.61997	0.000159967	0.0447837	1.00309	ADCY3		Body
cg04876223	chr3	182403247	-2.89601	1.14774	-6.21073	4.28704e-06	0.0402729	4.2091		chr3:182400078-182400840		S_Shelf
cg16550438	chr11	64112387	-2.89473	1.2095	-5.09904	5.24761e-05	0.0412264	1.99961	CCDC88B	chr11:64112327-64112607	Body	Island
cg14494781	chr6	2615341	-2.89144	0.564556	-5.66119	1.45414e-05	0.0402729	3.13794
cg17647091	chr12	54474036	-2.89092	-0.829648	-5.67936	1.39582e-05	0.0402729	3.17405	FLJ12825;LOC100240735	chr12:54475512-54475816	Body;Body	N_Shore
cg01138791	chr16	990105	-2.88915	3.10142	-5.53237	1.94589e-05	0.0402729	2.88059	LMF1		Body
cg06876274	chr6	168112753	-2.8697	1.39229	-5.25568	3.65878e-05	0.0405748	2.32063
cg10138977	chr2	131421912	-2.86227	1.84983	-4.87429	8.83503e-05	0.0412284	1.53458
cg09115837	chr10	79541592	-2.85813	2.46013	-4.64343	0.000151421	0.0444913	1.0523
cg08977270	chr3	158450833	-2.83974	2.81568	-4.96529	7.15149e-05	0.0412284	1.72346	RARRES1;RARRES1	chr3:158449795-158450597	TSS1500;TSS1500	S_Shore
cg16074739	chr8	17580549	-2.83505	-1.49264	-4.85796	9.17719e-05	0.0412284	1.50061	MTUS1;MTUS1;MTUS1;MTUS1		TSS1500;TSS1500;Body;Body
cg06362048	chr16	15051589	-2.83474	2.36039	-4.79121	0.000107212	0.042224	1.36151
cg02171093	chr14	96152529	-2.8324	2.39986	-5.70725	1.31087e-05	0.0402729	3.22941	TCL1B;TCL1B		TSS1500;TSS1500
cg05321907	chr8	94592572	-2.83226	0.430002	-5.08039	0.00010538	0.0421578	1.37735	LINC00535		Body
cg18803079	chr1	64014643	-2.82927	0.298532	-5.87977	8.90799e-06	0.0402729	3.56932	EFCAB7;DLEU2L		Body;TSS200
cg19191888	chr8	144901936	-2.81928	0.385361	-5.57069	1.78402e-05	0.0402729	2.95739	PUF60;PUF60;PUF60	chr8:144897283-144898354	Body;Body;Body	S_Shelf
cg13977779	chr9	138137612	-2.81771	2.32117	-5.64824	1.49724e-05	0.0402729	3.11217		chr9:138139507-138139727		N_Shore
cg10217767	chr12	31256838	-2.8165	2.12349	-4.69526	0.000134134	0.0438196	1.16092	DDX11;DDX11;DDX11		3'UTR;Body;3'UTR
cg07353731	chr12	123341735	-2.81517	3.32924	-6.15134	4.88344e-06	0.0402729	4.09553	HIP1R		Body
cg15398272	chr6	14916400	-2.81049	3.07991	-6.38154	2.95485e-06	0.0402729	4.53266
cg12042864	chr7	99066260	-2.80848	2.90524	-5.20367	4.12315e-05	0.0407068	2.21435		chr7:99063423-99063624		S_Shelf
cg22805491	chr14	51172404	-2.80788	-0.0383417	-4.92342	7.88148e-05	0.0412284	1.63665
cg14029580	chr4	1363708	-2.80763	1.71876	-5.4181	2.52329e-05	0.0402729	2.65049	KIAA1530	chr4:1364146-1364349	Body	N_Shore
cg03790745	chr11	63679432	-2.80371	4.35088	-6.4019	2.82731e-06	0.0402729	4.57093	RCOR2	chr11:63679403-63679638	Body	Island
cg14115740	chr9	98054883	-2.78936	0.170661	-5.13485	4.83139e-05	0.0410965	2.07324	FANCC	chr9:98054676-98054916	5'UTR	Island
cg03008165	chr11	77024667	-2.7879	1.84015	-4.98274	6.86796e-05	0.0412284	1.75958
cg16471585	chr12	118199103	-2.77665	1.72409	-4.42451	0.000253018	0.0490287	0.591745	KSR2	chr12:118198767-118199287	Body	Island
cg12593511	chr1	3276753	-2.76866	1.32683	-5.71979	1.27442e-05	0.0402729	3.25427	PRDM16;PRDM16	chr1:3275029-3275284	Body;Body	S_Shore
cg00910107	chr17	81032839	-2.76671	4.01729	-4.71013	0.000129551	0.0436921	1.19206		chr17:81032582-81032959		Island
cg02395863	chr1	241298215	-2.76621	3.01678	-5.95657	7.50863e-06	0.0402729	3.71926	RGS7		Body
cg24663683	chr5	39721720	-2.76425	2.8667	-4.50684	0.000208547	0.0469901	0.765239		chr5:39721548-39721835		Island
cg00745463	chr17	30367425	-2.76281	3.67195	-5.36815	2.82797e-05	0.0402729	2.54939	LRRC37B		Body
cg17961057	chr2	74645699	-2.76188	1.35446	-4.6746	0.000140773	0.0440527	1.11764	C2orf81	chr2:74645467-74645750	TSS1500	Island
cg04240971	chr2	202031356	-2.75776	2.25403	-5.14269	4.74483e-05	0.0410044	2.08934
cg11896151	chr7	223592	-2.75697	4.88871	-5.48412	3.11579e-05	0.0402729	2.48319	FAM20C	chr7:223548-223759	Body	Island
cg09517507	chr8	12900731	-2.75198	1.95355	-5.04416	5.95724e-05	0.0412284	1.88652
cg09285525	chr16	87869786	-2.74396	3.46348	-6.02192	6.49612e-06	0.0402729	3.84614	SLC7A5		Body
cg05590233	chr17	109545	-2.74182	2.28934	-5.70726	1.31086e-05	0.0402729	3.22942	RPH3AL		Body
cg20407713	chr11	85195205	-2.73794	2.44357	-5.36135	2.87222e-05	0.0402729	2.53561	DLG2		Body
cg25680105	chr8	82434497	-2.73714	1.03182	-5.49231	2.54074e-05	0.0402729	2.65556		chr8:82434436-82434665		Island
cg19977004	chr11	1482563	-2.73585	2.76727	-5.41373	2.54853e-05	0.0402729	2.64167	BRSK2	chr11:1481778-1482644	3'UTR	Island
cg22887498	chr19	39401301	-2.73368	3.20388	-5.69055	1.36107e-05	0.0402729	3.19628		chr19:39397876-39398300		S_Shelf
cg01334783	chr16	30782892	-2.73283	1.85714	-4.55367	0.000186853	0.0462247	0.86378	RNF40	chr16:30786618-30787464	Body	N_Shelf
cg01571169	chr16	87367721	-2.72985	4.26405	-4.92379	7.87478e-05	0.0412284	1.63741	FBXO31;FBXO31	chr16:87367534-87367851	Body;Body	Island
cg11855188	chr7	56637083	-2.72759	1.56829	-4.50697	0.000208483	0.0469901	0.765513
cg26598540	chr8	10753147	-2.72674	4.66984	-4.55162	0.000187753	0.0462433	0.859468
cg19520046	chr6	168397360	-2.72482	2.13809	-4.73094	0.000160081	0.0447837	1.02862
cg16579144	chr8	852569	-2.72416	0.517998	-5.46231	2.28158e-05	0.0402729	2.73972		chr8:850103-850405		S_Shelf
cg07521193	chr15	27819422	-2.71969	2.32789	-6.13466	5.06581e-06	0.0402729	4.06353
cg27133230	chr20	43941404	-2.71903	0.753151	-5.29716	3.3267e-05	0.0402729	2.40518	RBPJL	chr20:43940306-43941111	Body	S_Shore
cg27435660	chr10	5935953	-2.71856	0.902136	-4.81896	0.000100497	0.0417997	1.41938	FBXO18;FBXO18	chr10:5930914-5932389	Body;TSS1500	S_Shelf
cg08499057	chr7	150909642	-2.71813	-0.0629958	-5.26194	3.60657e-05	0.040436	2.3334	ABCF2;ABCF2		3'UTR;Body
cg01485157	chr16	4431584	-2.71699	5.42809	-5.91122	8.30525e-06	0.0402729	3.63082	VASN;CORO7		Body;Body
cg26548134	chr22	41185283	-2.71509	1.89876	-4.39569	0.000270748	0.0498316	0.530932	SLC25A17	chr22:41185197-41185416	Body	Island
cg12050434	chr12	43030949	-2.71433	0.0122837	-4.68111	0.000138645	0.0439694	1.13129
cg16175479	chr1	2235375	-2.71383	4.56533	-4.8942	8.43535e-05	0.0412284	1.57596	SKI	chr1:2235308-2235667	Body	Island
cg05809890	chr11	1491432	-2.71343	3.91124	-5.4324	2.44235e-05	0.0402729	2.67939	HCCA2	chr11:1491197-1491525	Body	Island
cg10280308	chr2	128965706	-2.71201	3.76195	-5.44446	2.37617e-05	0.0402729	2.70373
cg00290498	chr5	1230850	-2.70952	4.12764	-5.02663	6.20397e-05	0.0412284	1.85032	SLC6A18	chr5:1232352-1232594	Body	N_Shore
cg00815484	chr7	1878297	-2.70863	3.18878	-5.33589	3.04439e-05	0.0402729	2.48394	MAD1L1;MAD1L1;MAD1L1	chr7:1881181-1881391	Body;Body;Body	N_Shelf
cg12271800	chr19	59028764	-2.70158	3.65339	-4.77054	0.000112509	0.0424362	1.31834	ZBTB45	chr19:59028352-59028939	Body	Island
cg21518151	chr13	112631009	-2.6963	-0.169571	-5.01246	6.4109e-05	0.0412284	1.82105		chr13:112630568-112630796		S_Shore
cg14645856	chr6	18368844	-2.69358	1.31211	-4.59619	0.000169128	0.0452734	0.953161
cg12026546	chr10	134421307	-2.69291	2.8443	-5.86554	9.19519e-06	0.0402729	3.54145	INPP5A		Body
cg12113395	chr3	141464142	-2.69086	1.14808	-5.9336	7.90173e-06	0.0402729	3.67451	RNF7;RNF7;RNF7;RNF7;RNF7		3'UTR;3'UTR;3'UTR;Body;Body
cg02903822	chr8	134203379	-2.68888	4.48739	-6.36127	3.08765e-06	0.0402729	4.49451	WISP1;WISP1;WISP1;WISP1		5'UTR;5'UTR;1stExon;1stExon
cg12092716	chr14	104652879	-2.6844	2.71305	-4.64032	0.000152524	0.0444913	1.04579
cg22457668	chr8	1318052	-2.68426	3.07411	-5.39694	2.64805e-05	0.0402729	2.6077		chr8:1321232-1321638		N_Shelf
cg06201763	chr11	111692181	-2.68373	-1.21388	-5.49574	2.1146e-05	0.0402729	2.80702	ALG9;ALG9;ALG9;ALG9		Body;Body;Body;Body
cg06845262	chr11	102163255	-2.67822	2.27043	-4.74024	0.000211559	0.047074	0.703777
cg16016334	chr7	45227013	-2.67382	0.94882	-4.94805	7.44352e-05	0.0412284	1.68772
cg13700942	chr12	132600190	-2.67305	2.24202	-4.55134	0.000210744	0.0470391	0.769209	EP400NL	chr12:132601226-132601984	Body	N_Shore
cg02869243	chr14	94968664	-2.67128	0.965528	-5.38591	2.71553e-05	0.0402729	2.58538	SERPINA12;SERPINA12		5'UTR;5'UTR
cg24274354	chr1	13034580	-2.67081	1.19667	-5.07427	5.55659e-05	0.0412284	1.94861	PRAMEF22		TSS1500
cg08376211	chr1	36640438	-2.66969	3.86887	-5.68316	1.38392e-05	0.0402729	3.1816	MAP7D1;MAP7D1;MAP7D1	chr1:36641756-36642461	Body;Body;Body	N_Shore
cg22608265	chr1	3351106	-2.6678	1.70446	-6.12788	5.14196e-06	0.0402729	4.0505	PRDM16;PRDM16	chr1:3351365-3351632	3'UTR;3'UTR	N_Shore
cg10964394	chr22	41176719	-2.66777	0.979664	-5.8819	8.86572e-06	0.0402729	3.57349	SLC25A17;SLC25A17;SLC25A17;SLC25A17;SLC25A17;SLC25A17;SLC25A17		Body;Body;Body;Body;Body;Body;Body
cg20818191	chr4	866154	-2.66682	4.60252	-5.2458	3.74273e-05	0.0405748	2.30046	GAK	chr4:866098-866344	Body	Island
cg01993027	chr1	29487000	-2.66508	0.673098	-5.59327	1.69517e-05	0.0402729	3.00253	SRSF4		Body
cg03548386	chr11	63374186	-2.66461	2.94937	-4.44713	0.000239926	0.0486111	0.639442	PLA2G16;PLA2G16		Body;Body
cg12478165	chr22	39785435	-2.66445	1.33355	-4.57076	0.000179514	0.0459457	0.899718		chr22:39784354-39785104		S_Shore
cg27119318	chr21	40759574	-2.65924	-3.45997	-4.42138	0.000254889	0.0491093	0.58513	WRB;WRB	chr21:40760626-40760829	Body;TSS200	N_Shore
cg05642283	chr11	63374221	-2.65735	3.12306	-5.04567	5.93644e-05	0.0412284	1.88964	PLA2G16;PLA2G16		Body;Body
cg07625092	chr15	62535557	-2.65706	0.770026	-4.71208	0.000128964	0.0436867	1.19613
cg02025656	chr7	668612	-2.65599	3.42767	-5.11384	5.07128e-05	0.0412264	2.03006	PRKAR1B;PRKAR1B;PRKAR1B;PRKAR1B;PRKAR1B;PRKAR1B		Body;Body;Body;Body;Body;Body
cg17461271	chr1	172717683	-2.65431	0.348402	-5.48946	2.14498e-05	0.0402729	2.79439
cg22900519	chr22	29165741	-2.65215	1.5151	-5.73662	1.22714e-05	0.0402729	3.28758		chr22:29168628-29169048		N_Shelf
cg16903122	chr1	44584429	-2.65098	-0.173442	-5.82768	1.00065e-05	0.0402729	3.46714	KLF17		TSS200
cg11391665	chr1	3417081	-2.65074	3.01866	-5.9457	9.46583e-06	0.0402729	3.52459	MEGF6		Body
cg24547137	chr17	19248009	-2.64754	4.90053	-5.99245	6.93417e-06	0.0402729	3.789	MIR1180;B9D1	chr17:19247785-19248069	TSS200;Body	Island
cg16928523	chr7	155867278	-2.64613	-0.421769	-6.42393	2.69568e-06	0.0402729	4.61225
cg04011897	chr2	240014762	-2.64505	3.17614	-5.06226	5.713e-05	0.0412284	1.92386	HDAC4		Body
cg04484550	chr1	2980163	-2.6431	5.57098	-4.9092	8.1463e-05	0.0412284	1.60712	FLJ42875	chr1:2979275-2980758	Body	Island
cg25187967	chr11	77024606	-2.64172	1.60563	-4.41072	0.000261353	0.0493974	0.562644
cg16620766	chr12	122268197	-2.6407	4.1658	-4.79895	0.000105295	0.0421578	1.37765	SETD1B	chr12:122265374-122265954	3'UTR	S_Shelf
cg25157325	chr6	72294778	-2.64006	2.47608	-4.79852	0.000105401	0.0421578	1.37675		chr6:72294372-72294988		Island
cg13341982	chr17	38708603	-2.63908	4.61712	-4.8003	0.000104964	0.0421578	1.38047
cg02562419	chr6	159049626	-2.63836	3.90753	-4.9775	6.95191e-05	0.0412284	1.74873	TMEM181		Body
cg06601130	chr2	10223855	-2.63665	0.298997	-4.61453	0.000162018	0.0447837	0.991668		chr2:10219802-10221016		S_Shelf
cg12429593	chr14	100622246	-2.63632	2.64684	-5.6891	1.36552e-05	0.0402729	3.1934	DEGS2	chr14:100625319-100626461	Body	N_Shelf
cg10709925	chr3	149768629	-2.63589	1.51569	-4.93824	7.61491e-05	0.0412284	1.66739		chr3:149768454-149768669		Island
cg10877247	chr15	28327170	-2.63232	2.26675	-5.70705	1.31146e-05	0.0402729	3.22902	OCA2;OCA2		5'UTR;5'UTR
cg24947637	chr17	75522344	-2.62863	3.56334	-4.60046	0.000167446	0.0451834	0.962124		chr17:75524589-75525152		N_Shelf
cg24608144	chr20	62398219	-2.62853	1.96688	-5.05713	6.69437e-05	0.0412284	1.79513	ZBTB46	chr20:62398409-62398990	Body	N_Shore
cg16679302	chr16	85622276	-2.62456	2.66552	-4.40189	0.000266832	0.0497176	0.544015
cg04750265	chr11	3127554	-2.62445	0.00340068	-4.60047	0.000167443	0.0451834	0.96214	OSBPL5;OSBPL5;OSBPL5		Body;Body;Body
cg03170725	chr2	27498214	-2.62319	3.21591	-4.92799	7.79842e-05	0.0412284	1.64611	DNAJC5G		TSS200
cg14531310	chr9	34401237	-2.62063	3.55494	-5.38458	2.72379e-05	0.0402729	2.58269	C9orf25	chr9:34400837-34401082	Body	S_Shore
cg10862468	chr10	135342218	-2.61995	-2.02455	-5.35167	2.93652e-05	0.0402729	2.51596	CYP2E1	chr10:135341255-135342561	Body	Island
cg27100471	chr11	794834	-2.61794	5.63051	-5.55406	1.85251e-05	0.0402729	2.92408	SLC25A22	chr11:797640-798544	Body	N_Shelf
cg26396777	chr4	185220893	-2.61366	2.66258	-5.93484	7.88008e-06	0.0402729	3.67692
cg19907257	chr1	161450473	-2.61297	1.67222	-4.54458	0.000190876	0.0463293	0.844674
cg19505032	chr19	20187307	-2.61218	3.00922	-5.39765	2.64374e-05	0.0402729	2.60914	ZNF90		TSS1500
cg20762182	chr15	69727293	-2.61024	2.40077	-4.90768	8.17518e-05	0.0412284	1.60396	KIF23;KIF23		Body;Body
cg03472399	chr13	19760426	-2.60748	1.83801	-4.59084	0.000171263	0.0453945	0.941914	LOC101928697		Body
cg09632163	chr16	2339292	-2.60565	3.52721	-5.6582	1.46397e-05	0.0402729	3.132	ABCA3	chr16:2339259-2339552	Body	Island
cg26071963	chr14	88945568	-2.60551	4.66241	-5.26979	3.54214e-05	0.0402729	2.34943	PTPN21	chr14:88945186-88946537	Body	Island
cg01717586	chr19	55476542	-2.60375	2.69954	-5.02497	8.39425e-05	0.0412284	1.59192	NLRP2;NLRP2;NLRP2;NLRP2		TSS200;TSS1500;TSS1500;TSS1500
cg04944296	chr16	67141152	-2.60287	0.271566	-4.69186	0.000135202	0.0438196	1.15382		chr16:67143282-67143827		N_Shelf
cg03520265	chr6	138785472	-2.60274	3.15071	-4.78481	0.000108826	0.0423129	1.34814	NHSL1;NHSL1		Body;Body
cg13423753	chr14	79140166	-2.60269	1.16291	-5.70529	1.31667e-05	0.0402729	3.22552	NRXN3;NRXN3		Body;Body
cg03449513	chr6	51275386	-2.60243	0.213727	-4.60983	0.000163813	0.045036	0.981793
cg07141215	chr16	4308070	-2.60197	3.99634	-4.6683	0.000142861	0.0441306	1.10445	TFAP4	chr16:4311695-4311942	Body	N_Shelf
cg00395140	chr19	3063728	-2.60062	3.03187	-5.66204	1.45137e-05	0.0402729	3.13963	AES;AES;AES	chr19:3061188-3061952	TSS1500;TSS1500;TSS1500	S_Shore
cg00772850	chr7	57247891	-2.60004	4.99224	-5.41636	2.5333e-05	0.0402729	2.64698	LOC642006	chr7:57247588-57247927	TSS200	Island
cg21603537	chr19	38796094	-2.59988	4.46913	-5.4526	2.33253e-05	0.0402729	2.72015	YIF1B;YIF1B;YIF1B;YIF1B;YIF1B;YIF1B;YIF1B		Body;Body;Body;Body;3'UTR;Body;Body
cg04267164	chr19	49402096	-2.5994	3.45391	-5.83598	9.82257e-06	0.0402729	3.48345	TULP2	chr19:49403222-49403618	TSS200	N_Shore
cg14858763	chr1	2445410	-2.59643	3.22534	-5.27502	3.49995e-05	0.0402729	2.36008	PANK4	chr1:2445355-2445648	Body	Island
cg06038358	chr2	128176007	-2.59458	4.92948	-5.33408	3.05707e-05	0.0402729	2.48025	PROC;PROC	chr2:128173475-128173793	5'UTR;1stExon	S_Shelf
cg13591497	chr9	126129566	-2.59366	3.63162	-5.12515	4.94071e-05	0.0411301	2.0533	CRB2	chr9:126129330-126129602	Body	Island
cg02783887	chr2	660856	-2.59353	1.79915	-5.53645	1.92796e-05	0.0402729	2.88878		chr2:660666-660909		Island
cg05742286	chr12	94533865	-2.58996	1.53123	-4.40612	0.000264192	0.0495802	0.552942		chr12:94533729-94533952		Island
cg05221922	chr2	71835886	-2.58865	2.32401	-4.94189	7.55063e-05	0.0412284	1.67496	DYSF;DYSF;DYSF;DYSF;DYSF;DYSF;DYSF;DYSF;DYSF;DYSF;DYSF;DYSF;DYSF;DYSF		Body;Body;Body;Body;Body;Body;Body;Body;Body;Body;Body;Body;Body;Body
cg25483596	chr11	66632197	-2.58757	2.5051	-5.16445	4.51272e-05	0.0407068	2.134	PC;PC;PC	chr11:66631254-66631470	Body;Body;Body	S_Shore
cg01836096	chr8	145578603	-2.58548	3.6714	-6.57523	1.9463e-06	0.0402729	4.89394	C8ORFK29	chr8:145577098-145578142	TSS200	S_Shore
cg26444282	chr5	149980674	-2.58374	3.06475	-4.48621	0.000218893	0.0475397	0.72179	SYNPO;SYNPO		1stExon;5'UTR
cg02447287	chr2	238707023	-2.58335	2.01685	-5.36907	2.82203e-05	0.0402729	2.55126	RBM44	chr2:238707008-238708021	TSS1500	Island
cg14904586	chr10	105238606	-2.58109	3.179	-4.85959	9.14243e-05	0.0412284	1.504	CALHM3		1stExon
cg01777565	chr16	24968384	-2.5761	1.03084	-5.16715	4.48479e-05	0.0407068	2.13953	ARHGAP17;ARHGAP17		Body;Body
cg26099837	chr14	105255361	-2.57397	4.926	-4.66465	0.000144086	0.0441306	1.0968	AKT1;AKT1;AKT1	chr14:105251401-105251617	Body;Body;Body	S_Shelf
cg21166544	chr14	93604463	-2.57057	-1.18713	-4.98297	6.86433e-05	0.0412284	1.76005
cg10075464	chr16	877630	-2.56882	2.31024	-4.77763	0.000110663	0.0424362	1.33316		chr16:874280-874895		S_Shelf
cg00897863	chr17	30347422	-2.56882	-0.274709	-4.58897	0.000172015	0.0453945	0.937984	LRRC37B		TSS1500
cg09771226	chr17	45786313	-2.56693	4.73264	-4.7002	0.000150093	0.0444832	1.07349	TBKBP1	chr17:45786403-45786922	Body	N_Shore
cg26173773	chr7	158075624	-2.56436	1.47454	-6.9522	8.75853e-07	0.0402729	5.57942	PTPRN2;PTPRN2;PTPRN2		Body;Body;Body
cg10182306	chr1	16357911	-2.56273	1.75203	-4.50546	0.000209222	0.0470252	0.762338	CLCNKA;CLCNKA;CLCNKA		Body;Body;Body
cg22675207	chr1	33631052	-2.56171	4.51824	-4.77244	0.00011201	0.0424362	1.32232	TRIM62		Body
cg11940136	chr11	49071438	-2.5606	3.05519	-5.75822	1.16907e-05	0.0402729	3.33027		chr11:49071437-49071764		Island
cg17159890	chr10	105233093	-2.55994	5.46134	-4.74175	0.000120328	0.0427605	1.2582	CALHM3	chr10:105232921-105233456	Body	Island
cg07922204	chr17	28395674	-2.55761	2.17399	-6.51341	2.22257e-06	0.0402729	4.77928	EFCAB5;EFCAB5;EFCAB5		Body;Body;Body
cg01971940	chr16	1259322	-2.5563	3.57379	-4.92338	7.8822e-05	0.0412284	1.63657	CACNA1H;CACNA1H		Body;Body
cg21581312	chr15	35529473	-2.55615	0.265905	-4.44288	0.000242334	0.0487193	0.630476	LOC723972		TSS200
cg10182060	chr2	239463229	-2.5558	-1.35562	-4.64305	0.000151554	0.0444913	1.05151
cg10092377	chr1	200880981	-2.55382	0.882952	-4.61095	0.000163383	0.0449909	0.984147	C1orf106;C1orf106	chr1:200880593-200881270	Body;Body	Island
cg14862260	chr6	31860279	-2.55313	0.744233	-5.64031	1.83591e-05	0.0402729	2.92243	EHMT2;EHMT2	chr6:31856896-31857104	Body;Body	S_Shelf
cg22529952	chr1	84813212	-2.55135	1.58305	-5.4999	2.09472e-05	0.0402729	2.81538	SAMD13;SAMD13;SAMD13		Body;Body;Body
cg12297774	chr7	1627264	-2.55083	3.89047	-5.3809	2.74681e-05	0.0402729	2.57522	KIAA1908;KIAA1908;KIAA1908		Body;Body;Body
cg26883884	chr1	63874464	-2.548	1.68106	-4.95267	7.36407e-05	0.0412284	1.6973	ALG6		Body
cg16851584	chr7	4230885	-2.54691	1.02152	-4.70184	0.000132087	0.0438196	1.1747	SDK1;SDK1		Body;Body
cg12050271	chr1	2980399	-2.54576	3.47798	-5.06634	5.65937e-05	0.0412284	1.93227	FLJ42875	chr1:2979275-2980758	Body	Island
cg27237745	chr6	74072271	-2.54355	3.31079	-5.30822	3.24349e-05	0.0402729	2.42769	C6orf221	chr6:74073294-74073561	TSS200	N_Shore
cg23144994	chr7	141431499	-2.53658	0.0574432	-5.31208	3.21496e-05	0.0402729	2.43553	FLJ40852		Body
cg01640991	chr12	121947315	-2.53436	4.23174	-5.73959	1.21897e-05	0.0402729	3.29346	KDM2B;KDM2B		Body;Body
cg19487717	chr11	70263216	-2.53409	2.69874	-4.86897	8.94518e-05	0.0412284	1.5235	CTTN;CTTN		Body;Body
cg00622658	chr8	10469796	-2.53349	2.51336	-5.54949	1.87178e-05	0.0402729	2.91493	RP1L1	chr8:10469795-10470069	Body	Island
cg04683068	chr2	25527080	-2.53243	1.77121	-5.48982	2.14324e-05	0.0402729	2.79511	DNMT3A;DNMT3A;DNMT3A		Body;Body;Body
cg10471683	chr16	784387	-2.52972	3.31976	-6.86706	1.04721e-06	0.0402729	5.42666	NARFL	chr16:784367-785034	Body	Island
cg03175030	chr11	2018143	-2.52799	2.57249	-5.5496	1.87132e-05	0.0402729	2.91515	H19;MIR675	chr11:2017459-2018253	Body;TSS200	Island
cg08609238	chr9	98113543	-2.52494	2.62605	-4.42696	0.00025157	0.0490127	0.596896		chr9:98113447-98113662		Island
cg07105891	chr1	21031312	-2.52389	4.12698	-5.55802	1.83595e-05	0.0402729	2.93202	KIF17;KIF17	chr1:21031008-21031369	Body;Body	Island
cg08653580	chr11	60862456	-2.52348	0.86833	-4.9136	8.06334e-05	0.0412284	1.61627
cg06531250	chr1	147380445	-2.52154	4.20989	-5.43178	2.4458e-05	0.0402729	2.67814	GJA8	chr1:147380138-147380482	Body	Island
cg10312875	chr2	188378844	-2.52018	2.40845	-6.69095	1.97443e-06	0.0402729	4.88379	TFPI;TFPI		5'UTR;5'UTR
cg13653153	chr9	130885858	-2.51968	2.97579	-5.40205	2.61735e-05	0.0402729	2.61804	PTGES2;PTGES2;PTGES2	chr9:130889698-130891144	Body;Body;Body	N_Shelf
cg06817276	chr20	56468039	-2.51796	1.52478	-4.7799	0.00011008	0.0424362	1.33788
cg06897306	chr7	157350962	-2.51199	4.06394	-6.03836	6.26414e-06	0.0402729	3.87796	PTPRN2;PTPRN2;PTPRN2	chr7:157352995-157353232	Body;Body;Body	N_Shelf
cg15610777	chr10	105238610	-2.5119	3.60609	-5.77875	1.11647e-05	0.0402729	3.37079	CALHM3		1stExon
cg02449698	chr1	64014634	-2.51159	0.617228	-4.63441	0.000154649	0.0445634	1.03339	EFCAB7;DLEU2L		Body;TSS200
cg03427636	chr11	116981249	-2.51022	3.98691	-5.05727	5.77933e-05	0.0412284	1.91356
cg24962873	chr3	11312541	-2.51017	0.440118	-5.39144	2.68146e-05	0.0402729	2.59658	ATG7;ATG7;ATG7	chr3:11313889-11314137	TSS1500;TSS1500;TSS1500	N_Shore
cg13260314	chr6	3900192	-2.50974	-0.370828	-4.39162	0.000273348	0.0499454	0.522351
cg07126577	chr9	111463169	-2.50822	1.68033	-6.28713	7.57196e-06	0.0402729	3.71752
cg01386294	chr6	25732093	-2.50745	-0.368725	-5.28874	3.39152e-05	0.0402729	2.38804		chr6:25732692-25732957		N_Shore
cg17947121	chr1	152733140	-2.50539	2.29869	-5.22501	3.92579e-05	0.0405748	2.25799	KPRP	chr1:152732958-152733338	Body	Island
cg14795572	chr12	58131681	-2.50486	3.3176	-4.81008	0.000102598	0.0419059	1.40087	AGAP2;AGAP2	chr12:58130870-58132047	1stExon;Body	Island
cg12388052	chr1	37739921	-2.50358	1.20162	-4.84844	9.38297e-05	0.0413363	1.48078
cg13665852	chr10	13146898	-2.50029	2.03966	-5.48805	2.15186e-05	0.0402729	2.79156	OPTN;OPTN;OPTN;OPTN		5'UTR;5'UTR;5'UTR;5'UTR
cg25325592	chr8	1439535	-2.4978	3.26696	-6.42933	2.6644e-06	0.0402729	4.62237		chr8:1440661-1440935		N_Shore
cg06044662	chr16	30386144	-2.49615	2.55172	-5.58849	1.71357e-05	0.0402729	2.99299	MYLPF;MYLPF	chr16:30389035-30390631	5'UTR;1stExon	N_Shelf
cg17126990	chr10	116061880	-2.49432	3.92359	-4.76838	0.000113077	0.0424362	1.31384	AFAP1L2;AFAP1L2;AFAP1L2		Body;Body;Body
cg05296608	chr10	134537282	-2.49388	1.96721	-4.77399	0.000111607	0.0424362	1.32555	INPP5A	chr10:134535957-134536237	Body	S_Shore
cg09331995	chr7	27309021	-2.49303	1.21212	-4.98481	6.83507e-05	0.0412284	1.76386
cg02116590	chr2	3207260	-2.49242	2.00125	-5.24883	3.71676e-05	0.0405748	2.30665	TSSC1		Body
cg13852536	chr9	32567045	-2.49242	3.92892	-4.68357	0.000137849	0.0439694	1.13645	NDUFB6;NDUFB6	chr9:32566741-32567004	Body;Body	S_Shore
cg23161318	chr10	26878632	-2.48996	2.21162	-4.76384	0.000114281	0.0424362	1.30436	C10orf50		TSS200
cg06722069	chr3	113822382	-2.48895	-0.809528	-6.1148	5.29208e-06	0.0402729	4.02537		chr3:113822136-113822414		Island
cg00952573	chr6	18210046	-2.48871	0.777136	-4.80825	0.000103038	0.0419059	1.39704	KDM1B		Body
cg26537719	chr11	122874364	-2.48865	-0.673217	-5.33233	3.06929e-05	0.0402729	2.47671
cg00117869	chr10	126198993	-2.48858	3.72599	-4.67513	0.000140597	0.0440379	1.11876	LHPP;LHPP		Body;Body
cg25605771	chr1	44466601	-2.48723	3.83936	-4.41419	0.000259228	0.0493974	0.569972	SLC6A9;SLC6A9;SLC6A9		Body;Body;Body
cg11141652	chr22	24348549	-2.48567	-0.618183	-4.66024	0.000187166	0.0462419	0.889618	GSTTP1		TSS1500
cg06021784	chr6	38092211	-2.48547	2.36454	-4.46363	0.000230806	0.0480328	0.674227	ZFAND3		Body
cg11224984	chr1	2203045	-2.48108	4.80974	-6.11342	5.30817e-06	0.0402729	4.02272	SKI		Body
cg22674202	chr7	37531818	-2.48012	3.32484	-5.67968	1.39481e-05	0.0402729	3.17469
cg22617898	chr19	18313388	-2.47876	1.54586	-4.61155	0.000183684	0.0461522	0.892473	RAB3A	chr19:18313348-18313577	Body	Island
cg23677882	chr7	157281167	-2.47868	3.52021	-5.11615	5.04438e-05	0.0412264	2.0348
cg26420606	chr18	6284460	-2.4769	2.54483	-4.96816	7.10415e-05	0.0412284	1.72939	L3MBTL4	chr18:6284374-6284615	Body	Island
cg15684274	chr1	892857	-2.4757	2.86249	-4.62319	0.000158768	0.0447429	1.00983	NOC2L	chr1:894313-902654	Body	N_Shore
cg19815813	chr13	101186116	-2.47415	2.84336	-4.95268	7.36397e-05	0.0412284	1.69732	A2LD1	chr13:101184396-101184848	TSS200	S_Shore
cg05025392	chr17	14738114	-2.47385	-0.123157	-6.62713	1.74174e-06	0.0402729	4.9897
cg11809123	chr19	1584870	-2.47356	4.15849	-4.64771	0.000149909	0.0444832	1.06129	MBD3	chr19:1584445-1585247	Body	Island
cg02909592	chr3	149181944	-2.47308	2.03805	-5.60272	1.65931e-05	0.0402729	3.02142
cg14152806	chr10	81899292	-2.47298	1.11256	-5.20971	4.75624e-05	0.0410044	2.09947	PLAC9		Body
cg17092583	chr11	735575	-2.47292	3.84422	-5.80007	1.06441e-05	0.0402729	3.41281		chr11:734674-736521		Island
cg11853729	chr6	34308310	-2.47191	0.0537566	-4.47712	0.00022361	0.0478488	0.702655	NUDT3;RPS10-NUDT3		Body;Body
cg12438413	chr17	38510643	-2.47068	4.25711	-4.39761	0.000269529	0.0497962	0.534984	RARA;RARA;RARA;RARA		Body;Body;Body;Body
cg16444062	chr16	2770298	-2.47047	2.92844	-4.6608	0.000145389	0.044263	1.08873	PRSS27;PRSS27	chr16:2770137-2770500	1stExon;5'UTR	Island
cg16617141	chr11	72408186	-2.47034	4.72129	-5.29873	3.31475e-05	0.0402729	2.40838	ARAP1;ARAP1;ARAP1	chr11:72408050-72408513	Body;Body;Body	Island
cg06548512	chr1	146522492	-2.46476	1.15857	-4.50028	0.000211778	0.047074	0.751443		chr1:146522288-146522555		Island
cg17917922	chr10	55750870	-2.46416	2.33422	-4.68953	0.000135941	0.0438505	1.14893	PCDH15;PCDH15;PCDH15;PCDH15;PCDH15;PCDH15;PCDH15;PCDH15;PCDH15;PCDH15;PCDH15;PCDH15		Body;Body;Body;Body;Body;Body;Body;Body;Body;Body;Body;Body
cg27416412	chr4	2435825	-2.4602	3.72316	-5.23266	3.85741e-05	0.0405748	2.27362		chr4:2431798-2432328		S_Shelf
cg11635401	chr19	17322527	-2.45954	3.03489	-4.53563	0.000194924	0.0464509	0.825846	MYO9B;MYO9B	chr19:17322471-17322988	Body;Body	Island
cg13447566	chr9	133801544	-2.45914	0.117925	-4.77063	0.000112485	0.0424362	1.31854	FIBCD1;FIBCD1	chr9:133805004-133805453	Body;Body	N_Shelf
cg16351957	chr6	71874784	-2.45838	1.03186	-5.81563	1.02798e-05	0.0402729	3.44344
cg12457043	chr5	14456165	-2.45748	4.94624	-5.01317	6.40035e-05	0.0412284	1.82251	TRIO		Body
cg25314315	chr1	39407387	-2.45507	1.93401	-4.90111	8.30095e-05	0.0412284	1.59031	RHBDL2;RHBDL2		1stExon;5'UTR
cg15993281	chr12	130624096	-2.45458	0.00139809	-4.67095	0.000160425	0.0447837	1.01384		chr12:130623142-130623492		S_Shore
cg20916068	chr15	75614965	-2.45448	1.41037	-4.67424	0.00014089	0.0440527	1.1169
cg10300729	chr10	65284527	-2.45441	1.17916	-4.44934	0.000238682	0.048535	0.644105	REEP3	chr10:65280870-65282030	Body	S_Shelf
cg23049234	chr11	2595718	-2.45383	4.58692	-5.44016	2.39959e-05	0.0402729	2.69504	KCNQ1;KCNQ1	chr11:2596378-2596607	Body;Body	N_Shore
cg01021483	chr22	35820284	-2.45158	4.17475	-5.98923	6.98388e-06	0.0402729	3.78275	MCM5	chr22:35820095-35820302	3'UTR	Island
cg15468154	chr4	38628814	-2.4478	4.76812	-6.23802	4.03856e-06	0.0402729	4.26111	FLJ13197		Body
cg09159452	chr7	2609861	-2.44721	3.12724	-4.81836	0.000132022	0.0438196	1.20085	IQCE;IQCE		Body;Body
cg08254315	chr8	25593585	-2.44568	4.53607	-4.97413	7.00643e-05	0.0412284	1.74176
cg17285822	chr9	111883556	-2.44515	0.569274	-5.64961	1.79895e-05	0.0402729	2.95647	TMEM245	chr9:111881482-111882278	TSS1500	S_Shore
cg03202693	chr13	113637903	-2.44424	4.04235	-4.88765	8.56481e-05	0.0412284	1.56235	MCF2L;MCF2L	chr13:113633843-113634065	Body;Body	S_Shelf
cg23010585	chr11	67210192	-2.44309	3.58348	-4.7137	0.000128475	0.0436756	1.19953	CORO1B;CORO1B		5'UTR;5'UTR
cg23412112	chr11	123809475	-2.44231	0.677491	-4.93602	7.65421e-05	0.0412284	1.66279	OR4D5		TSS1500
cg06959657	chr20	60518853	-2.43996	2.86981	-5.2967	3.33025e-05	0.0402729	2.40424		chr20:60518033-60523876		Island
cg02231601	chr16	75239551	-2.43965	2.15442	-5.47129	2.23542e-05	0.0402729	2.75782	CTRB2		Body
cg05116443	chr20	62562680	-2.43858	2.95612	-4.95701	7.2903e-05	0.0412284	1.70629	DNAJC5	chr20:62562545-62562862	Body	Island
cg14518098	chr9	135085065	-2.43717	2.10616	-5.67587	1.40681e-05	0.0402729	3.16713	NTNG2		Body
cg12177182	chr6	168918116	-2.43555	4.19501	-6.34344	3.20955e-06	0.0402729	4.4609	SMOC2;SMOC2	chr6:168918596-168918902	Body;Body	N_Shore
cg19343034	chr19	49223253	-2.43552	3.29494	-5.29013	3.38073e-05	0.0402729	2.39087	MAMSTR	chr19:49223054-49223312	TSS1500	Island
cg03289221	chr7	101425052	-2.43304	3.41009	-5.69784	1.33892e-05	0.0402729	3.21075
cg15660684	chr13	114023882	-2.43046	5.12038	-7.04971	7.14597e-07	0.0402729	5.75289		chr13:114023638-114023919		Island
cg19745541	chr14	102245559	-2.42957	4.00516	-4.6942	0.000134466	0.0438196	1.15871	PPP2R5C;PPP2R5C	chr14:102247660-102248279	Body;Body	N_Shelf
cg03703977	chr6	2939878	-2.4273	2.26984	-4.65951	0.000145828	0.044263	1.08603
cg07556730	chr11	679706	-2.42617	3.88662	-5.50564	2.06756e-05	0.0402729	2.82693	DEAF1		Body
cg06508454	chr11	1036471	-2.42356	5.4612	-5.434	2.43349e-05	0.0402729	2.68261	MUC6	chr11:1036420-1036827	Body	Island
cg08615818	chr11	1531515	-2.42353	2.64559	-5.33709	3.03607e-05	0.0402729	2.48637	HCCA2		Body
cg10401356	chr8	140712424	-2.41881	3.73377	-5.01561	6.36429e-05	0.0412284	1.82756	KCNK9	chr8:140714585-140718259	Body	N_Shelf
cg06355908	chr10	134897731	-2.41534	3.50651	-5.24465	3.75259e-05	0.0405748	2.29812		chr10:134896690-134897151		S_Shore
cg05880217	chr17	79846343	-2.41487	4.88143	-5.61627	1.60928e-05	0.0402729	3.04846	THOC4	chr17:79846204-79846486	Body	Island
cg05233877	chr6	31599162	-2.41202	4.68383	-4.65619	0.000146966	0.0443305	1.07907	BAT2	chr6:31599519-31599761	Body	N_Shore
cg04510155	chr17	73518035	-2.41137	5.14616	-4.85787	9.17929e-05	0.0412284	1.5004	TSEN54	chr17:73518013-73518383	Body	Island
cg22708327	chr2	43269128	-2.41023	1.63308	-5.45811	2.30347e-05	0.0402729	2.73126
cg08158188	chr7	57711465	-2.40789	2.47323	-5.2648	3.58299e-05	0.0403325	2.33924
cg03586128	chr13	113299796	-2.40767	2.26262	-5.13862	4.78957e-05	0.041035	2.08098		chr13:113303306-113303540		N_Shelf
cg18638023	chr1	14767870	-2.40739	1.05888	-5.45757	2.30632e-05	0.0402729	2.73017
cg22712883	chr13	31579374	-2.40626	4.37332	-5.57325	1.7737e-05	0.0402729	2.96251
cg13151361	chr2	179298300	-2.40458	1.31484	-5.27959	4.07001e-05	0.0406529	2.23793	PRKRA;MIR548N;PRKRA;PRKRA		Body;Body;Body;Body
cg11000420	chr9	79092753	-2.4041	0.903023	-4.60765	0.000185323	0.0461823	0.88451	GCNT1;GCNT1;GCNT1;GCNT1		TSS1500;5'UTR;5'UTR;5'UTR
cg12813253	chr13	101331189	-2.40359	1.78102	-4.96682	7.12618e-05	0.0412284	1.72663		chr13:101326329-101327723		S_Shelf
cg10704137	chr6	25732153	-2.40081	1.2813	-5.09152	5.33949e-05	0.0412264	1.98414		chr6:25732692-25732957		N_Shore
cg23692589	chr11	67256716	-2.39996	4.51752	-5.3574	2.89827e-05	0.0402729	2.5276	AIP	chr11:67260413-67262715	Body	N_Shelf
cg27364916	chr19	3600542	-2.39958	2.8861	-5.65817	1.46408e-05	0.0402729	3.13193	TBXA2R;TBXA2R	chr19:3599914-3600566	Body;Body	Island
cg08033730	chr1	7319125	-2.39652	4.75987	-5.09702	5.27211e-05	0.0412264	1.99545	CAMTA1		Body
cg25365518	chr17	9908429	-2.39284	-1.13802	-5.21777	3.99168e-05	0.0405748	2.24319	GAS7;GAS7;GAS7		Body;Body;Body
cg23105237	chr5	124228304	-2.39133	4.09582	-4.84381	9.48461e-05	0.0414563	1.47114
cg16909526	chr14	94548837	-2.38856	1.22887	-5.04887	5.89271e-05	0.0412284	1.89624	DDX24;IFI27L1;IFI27L1	chr14:94547001-94547665	TSS1500;5'UTR;5'UTR	S_Shore
cg02675083	chr1	16972917	-2.38615	3.85201	-4.93222	7.72208e-05	0.0412284	1.6549	MST1P2	chr1:16973485-16975045	Body	N_Shore
cg13401581	chr2	38624504	-2.38605	4.96551	-5.58295	1.7352e-05	0.0402729	2.98191
cg16366945	chr1	231970657	-2.38553	2.39227	-5.96512	9.07886e-06	0.0402729	3.56113	DISC1;DISC1;DISC1;DISC1;DISC1;DISC1;DISC1;TSNAX-DISC1;DISC1;DISC1;DISC1;DISC1		Body;Body;Body;Body;Body;Body;Body;Body;Body;Body;Body;Body
cg00326131	chr2	74668477	-2.38346	2.83208	-5.67361	1.41401e-05	0.0402729	3.16263	RTKN;RTKN;RTKN	chr2:74667593-74669403	Body;TSS1500;TSS1500	Island
cg15272186	chr6	29709610	-2.38257	2.02153	-6.01439	6.60529e-06	0.0402729	3.83155	LOC285830;LOC285830		Body;Body
cg14651254	chr1	1449202	-2.38205	3.8608	-7.37345	5.01325e-07	0.0402729	6.04784	ATAD3A;ATAD3A;ATAD3A	chr1:1446878-1448205	5'UTR;Body;Body	S_Shore
cg07913503	chr16	1355789	-2.38201	0.302493	-5.15157	4.64864e-05	0.0407068	2.10758		chr16:1358729-1360232		N_Shelf
cg10875261	chr2	96191354	-2.38193	2.93617	-4.66465	0.000144084	0.0441306	1.09681		chr2:96190971-96191377		Island
cg08219991	chr14	100054932	-2.38145	2.2333	-5.14867	5.45175e-05	0.0412264	1.97804	CCDC85C		Body
cg20501883	chr22	16374540	-2.38101	2.85605	-4.6161	0.000161424	0.0447837	0.994963		chr22:16374539-16374899		Island
cg16385728	chr8	15274654	-2.37965	0.496521	-4.5902	0.000171521	0.0453945	0.940563
cg02429035	chr17	27348666	-2.37946	2.51362	-4.7873	0.000108195	0.0422976	1.35334		chr17:27346853-27347222		S_Shore
cg03990906	chr5	15096743	-2.37902	4.15592	-4.89487	8.42226e-05	0.0412284	1.57735
cg16185768	chr2	8946094	-2.37893	1.39795	-5.06283	5.70556e-05	0.0412284	1.92502	KIDINS220		Body
cg04985016	chr2	230758152	-2.37787	1.32801	-4.60785	0.000164572	0.0450766	0.977646	TRIP12;TRIP12;TRIP12		5'UTR;5'UTR;5'UTR
cg24647506	chr10	130366835	-2.37513	1.24638	-4.41817	0.000256819	0.0491486	0.578355
cg23259384	chr3	14545312	-2.37449	4.10248	-4.52877	0.000198089	0.0464991	0.811399	GRIP2		Body
cg04791162	chr14	62331287	-2.37381	1.24867	-5.63018	1.5595e-05	0.0402729	3.07621		chr14:62331009-62331641		Island
cg04747036	chr2	6072981	-2.37282	4.33975	-5.16253	4.53274e-05	0.0407068	2.13006	LOC150622		Body
cg10937807	chr10	682147	-2.37116	0.111724	-5.43504	2.42771e-05	0.0402729	2.68471	DIP2C	chr10:685033-685407	Body	N_Shelf
cg11397033	chr7	83379104	-2.371	1.6275	-4.85669	9.20441e-05	0.0412284	1.49796		chr7:83378885-83379153		Island
cg03575854	chr8	129767829	-2.3697	0.964431	-4.3923	0.000272913	0.0499454	0.523778
cg10967735	chr10	93976087	-2.36756	0.946885	-5.09507	5.29595e-05	0.0412264	1.99143	CPEB3		Body
cg24813613	chr7	1882135	-2.36722	5.94833	-4.62497	0.000158106	0.044723	1.01358	MAD1L1;MAD1L1;MAD1L1	chr7:1881181-1881391	Body;Body;Body	S_Shore
cg16329782	chr5	489411	-2.3668	3.68254	-6.17234	4.66341e-06	0.0402729	4.13575	SLC9A3	chr5:491320-492158	Body	N_Shore
cg01606718	chr2	190795641	-2.36502	2.29165	-5.07981	5.48586e-05	0.0412264	1.96003
cg05025612	chr2	206641088	-2.36488	2.52296	-5.39055	2.68691e-05	0.0402729	2.59478	NRP2;NRP2;NRP2;NRP2;NRP2		Body;Body;Body;Body;Body
cg14033946	chr9	36490299	-2.36397	-0.279853	-5.60113	2.00032e-05	0.0402729	2.86684		chr9:36487107-36488083		S_Shelf
cg07618979	chr20	50139915	-2.3624	2.15942	-5.17511	4.40329e-05	0.0407068	2.15585	NFATC2;NFATC2;NFATC2	chr20:50139690-50140540	Body;Body;Body	Island
cg14067657	chr20	56248127	-2.35799	2.7439	-5.13939	4.78107e-05	0.0410044	2.08256	PMEPA1;PMEPA1;PMEPA1;PMEPA1	chr20:56247249-56247651	5'UTR;5'UTR;Body;Body	S_Shore
cg00760812	chr14	32170077	-2.35753	2.79632	-5.30257	3.28575e-05	0.0402729	2.41619	NUBPL		Body
cg03229010	chr10	34063165	-2.35717	3.79575	-4.77434	0.000111515	0.0424362	1.32629
cg02546477	chr12	15082052	-2.35602	1.3778	-5.56549	1.80517e-05	0.0402729	2.94697	ERP27		Body
cg25706257	chr1	6390530	-2.35537	3.79689	-4.62521	0.000158018	0.0447134	1.01408	ACOT7;ACOT7;ACOT7;ACOT7		Body;Body;Body;Body
cg21547845	chr1	6618814	-2.35528	-0.901298	-6.56902	1.9724e-06	0.0402729	4.88244	TAS1R1;TAS1R1;TAS1R1;TAS1R1	chr1:6614136-6614835	Body;Body;Body;Body	S_Shelf
cg08485259	chr3	196590644	-2.35314	0.656026	-5.33794	3.03015e-05	0.0402729	2.4881		chr3:196594576-196595486		N_Shelf
cg14353218	chr14	48095792	-2.35261	2.24962	-5.67585	1.4069e-05	0.0402729	3.16708	MDGA2		Body
cg19180156	chr2	59400971	-2.35248	3.67652	-5.43575	2.87852e-05	0.0402729	2.54509
cg09777416	chr17	7225013	-2.34732	3.14197	-5.45134	2.33923e-05	0.0402729	2.71761	NEURL4;NEURL4	chr17:7227416-7227698	Body;Body	N_Shelf
cg03479211	chr10	8117508	-2.3471	4.20287	-5.9383	7.81962e-06	0.0402729	3.68368
cg27665823	chr16	460516	-2.34697	3.16713	-4.63944	0.00015284	0.0444913	1.04394	DECR2	chr16:460245-460778	Body	Island
cg01546424	chr6	149721457	-2.34671	3.25959	-6.08969	5.59312e-06	0.0402729	3.97704	MAP3K7IP2;SUMO4		Body;TSS200
cg13967339	chr8	17533669	-2.34662	0.142467	-5.46814	9.9646e-05	0.0417997	1.30506	MTUS1;MTUS1;MTUS1;MTUS1;MTUS1		Body;Body;Body;Body;Body
cg11733266	chr13	99096847	-2.34625	2.13665	-5.91946	8.15422e-06	0.0402729	3.64692	FARP1		Body
cg19602728	chr4	1496334	-2.34527	2.49399	-5.96148	7.42733e-06	0.0402729	3.7288		chr4:1494542-1494753		S_Shore
cg18009359	chr8	112636625	-2.34307	3.60564	-5.50452	2.07283e-05	0.0402729	2.82467
cg13548313	chr13	27883202	-2.34258	2.58081	-4.69067	0.000135581	0.0438196	1.15131
cg18124134	chr12	124798985	-2.34194	5.3106	-4.46979	0.000227494	0.0480328	0.687197	FAM101A	chr12:124798796-124799224	Body	Island
cg05202121	chr12	57122323	-2.34094	1.10163	-5.93765	1.19879e-05	0.0402729	3.3215		chr12:57118977-57119374		S_Shelf
cg17122629	chr11	69144743	-2.34085	0.724954	-5.41357	2.54949e-05	0.0402729	2.64133
cg01123250	chr2	210673545	-2.34082	2.00185	-6.33321	3.28172e-06	0.0402729	4.44158	UNC80;UNC80	chr2:210673292-210673546	Body;Body	Island
cg24183741	chr14	105899515	-2.34077	3.47062	-4.65438	0.000147589	0.044338	1.07527	MTA1		Body
cg09667775	chr1	6170013	-2.33946	6.42094	-5.31116	3.22176e-05	0.0402729	2.43366	CHD5		Body
cg17928916	chr17	80041824	-2.33779	3.74201	-4.66609	0.000143601	0.0441306	1.09982	FASN	chr17:80041653-80042027	Body	Island
cg16936421	chr10	729226	-2.33541	3.86749	-5.65701	1.46792e-05	0.0402729	3.12962	DIP2C		Body
cg06960600	chr12	109182032	-2.33251	5.04816	-4.64849	0.000149636	0.0444832	1.06293	SSH1		Body
cg21584759	chr19	3456328	-2.33175	4.12274	-4.70497	0.000131124	0.0437737	1.18125	NFIC;NFIC	chr19:3456182-3456581	Body;Body	Island
cg01990695	chr6	168416740	-2.3313	4.33223	-5.53457	1.93617e-05	0.0402729	2.88502
cg05909891	chr12	19565983	-2.33068	1.25995	-4.61495	0.000161859	0.0447837	0.992547
cg26107100	chr11	64112546	-2.3297	3.54742	-5.31185	3.21664e-05	0.0402729	2.43507	CCDC88B	chr11:64112327-64112607	Body	Island
cg20285559	chr1	6688542	-2.32847	2.87758	-5.94861	7.64258e-06	0.0402729	3.70376	THAP3	chr1:6685071-6685691	Body	S_Shelf
cg14001871	chr13	113488290	-2.32736	2.64642	-4.98354	6.85517e-05	0.0412284	1.76124	ATP11A;ATP11A	chr13:113486835-113487347	Body;Body	S_Shore
cg26607620	chr8	1497078	-2.32723	3.08234	-4.7198	0.000126657	0.0435763	1.2123	DLGAP2	chr8:1496731-1497884	Body	Island
cg07276534	chr3	193534580	-2.3266	3.27061	-7.93116	1.20348e-07	0.0402729	7.2484
cg22103003	chr7	75702603	-2.3264	1.56161	-5.02618	6.21035e-05	0.0412284	1.8494
cg09580592	chr17	907643	-2.32491	1.39944	-4.85359	9.27106e-05	0.0413146	1.49151	ABR;ABR;ABR	chr17:909981-910442	3'UTR;3'UTR;3'UTR	N_Shelf
cg19823256	chr5	35531942	-2.32438	4.87619	-4.89045	8.50927e-05	0.0412284	1.56816
cg00676030	chr8	38307962	-2.32377	2.87993	-5.23577	3.82988e-05	0.0405748	2.27999	FGFR1;FGFR1;FGFR1;FGFR1;FGFR1;FGFR1;FGFR1		Body;Body;Body;Body;Body;Body;Body
cg25953503	chr12	11121404	-2.32233	1.6526	-4.87136	8.8955e-05	0.0412284	1.52848	PRH1-PRR4;PRH1;PRH1		Body;Body;5'UTR
cg22055451	chr2	127446884	-2.32197	2.8464	-5.17529	7.21179e-05	0.0412284	1.56405	GYPC;GYPC;GYPC		5'UTR;Body;Body
cg11199642	chr14	100405934	-2.32145	3.60213	-4.69119	0.000135415	0.0438196	1.15241	EML1;EML1		Body;Body
cg01256882	chr5	1271100	-2.32005	3.33601	-5.07101	5.59857e-05	0.0412284	1.9419	TERT;TERT	chr5:1270778-1271101	Body;Body	Island
cg09404131	chr16	33730539	-2.31865	3.90213	-5.27938	3.46514e-05	0.0402729	2.36896		chr16:33730509-33730859		Island
cg13814708	chr10	81144099	-2.3173	5.18349	-4.96664	7.12916e-05	0.0412284	1.72625	ZCCHC24	chr10:81145958-81146197	3'UTR	N_Shore
cg19631365	chr4	79471849	-2.31647	-0.22883	-5.39079	2.68547e-05	0.0402729	2.59526	ANXA3	chr4:79472806-79473177	TSS1500	N_Shore
cg10868156	chr17	17713364	-2.31608	4.82852	-4.89769	8.3671e-05	0.0412284	1.58322	RAI1	chr17:17712911-17714456	3'UTR	Island
cg10258395	chr2	240026647	-2.3147	4.50235	-4.54967	0.000188612	0.0462857	0.855376	HDAC4	chr2:240029674-240029964	Body	N_Shelf
cg27176796	chr16	84495427	-2.31213	3.96439	-5.24377	3.76014e-05	0.0405748	2.29633	ATP2C2		Body
cg03698359	chr11	5704417	-2.31196	4.0037	-5.1047	5.17949e-05	0.0412264	2.01125	TRIM5;TRIM5;TRIM5		5'UTR;5'UTR;5'UTR
cg05518471	chr10	2006740	-2.31099	0.551731	-5.11144	5.09949e-05	0.0412264	2.02512
cg04642971	chr20	34441384	-2.31053	2.38566	-5.96211	7.41685e-06	0.0402729	3.73004	PHF20		Body
cg13870080	chr11	19303281	-2.31	-0.357878	-6.05399	6.05152e-06	0.0402729	3.90817
cg23035058	chr10	133982861	-2.30959	4.56587	-4.79595	0.000106033	0.0421578	1.3714	JAKMIP3		3'UTR
cg11824764	chr17	78812487	-2.30709	3.74985	-5.04553	5.93839e-05	0.0412284	1.88935	RPTOR;RPTOR		Body;Body
cg21705506	chr17	33842181	-2.30525	0.811951	-4.79502	0.000106264	0.0421578	1.36946	SLFN12L		Body
cg14053272	chr2	113957972	-2.30485	3.03311	-5.07094	5.59947e-05	0.0412284	1.94175	PSD4;LOC440839	chr2:113956343-113957042	Body;Body	S_Shore
cg02173085	chr2	170677752	-2.30366	1.73689	-5.28652	4.0077e-05	0.0405748	2.24872	METTL5;METTL5;METTL5	chr2:170681219-170681587	Body;Body;Body	N_Shelf
cg19546108	chr14	95388070	-2.30352	0.420133	-5.3638	2.85622e-05	0.0402729	2.54057
cg15105996	chr1	855445	-2.30332	5.63053	-5.57411	1.77025e-05	0.0402729	2.96424	FLJ39609	chr1:854765-854973	TSS1500	S_Shore
cg01346636	chr13	96137528	-2.30306	1.68908	-5.22835	3.89577e-05	0.0405748	2.26482	CLDN10-AS1;CLDN10;CLDN10		Body;Body;Body
cg22706901	chr11	114480497	-2.30206	0.230397	-5.20808	4.08155e-05	0.0406646	2.22338
cg03513682	chr16	85542749	-2.3018	1.47798	-5.44474	2.37465e-05	0.0402729	2.7043
cg26335251	chr17	75539921	-2.30077	0.619807	-4.51325	0.000205433	0.0467764	0.778738
cg01307007	chr19	3522587	-2.30038	2.38375	-5.62742	1.56927e-05	0.0402729	3.07069	FZR1;FZR1;FZR1		TSS1500;TSS1500;5'UTR
cg24037820	chr17	79639690	-2.30035	2.21842	-5.08196	5.45871e-05	0.0412264	1.96445	CCDC137		Body
cg14838070	chr5	150030486	-2.29989	4.09312	-4.54112	0.000192432	0.0463293	0.837388	SYNPO;SYNPO;SYNPO;SYNPO	chr5:150028945-150029457	3'UTR;3'UTR;Body;3'UTR	S_Shore
cg22726533	chr7	39609707	-2.29937	1.43466	-4.51141	0.000206321	0.0468278	0.774866	YAE1D1;YAE1D1	chr7:39605776-39606376	Body;Body	S_Shelf
cg10491242	chr19	50366052	-2.299	2.33246	-5.74652	1.20017e-05	0.0402729	3.30715	PNKP	chr19:50364835-50366286	Body	Island
cg16349534	chr10	5652793	-2.2982	2.21685	-4.74133	0.000156451	0.0446749	1.04914
cg16636182	chr19	5112710	-2.29709	3.65394	-6.05356	6.05726e-06	0.0402729	3.90734	KDM4B	chr19:5110587-5110853	Body	S_Shore
cg14205309	chr11	25588562	-2.29701	0.246381	-5.43576	2.42374e-05	0.0402729	2.68617
cg01716680	chr1	35259750	-2.29497	2.88551	-6.4869	3.01091e-06	0.0402729	4.52062	GJA4	chr1:35258564-35258791	5'UTR	S_Shore
cg07855447	chr2	168401353	-2.29408	4.92957	-4.46051	0.000232505	0.0481153	0.667644
cg25367890	chr11	67815048	-2.2937	5.41321	-5.13142	4.86977e-05	0.0411299	2.06619	TCIRG1;TCIRG1		Body;Body
cg02951880	chr1	160389175	-2.29326	5.63175	-6.77384	1.27493e-06	0.0402729	5.25802	VANGL2	chr1:160389103-160389386	Body	Island
cg14730811	chr9	126254438	-2.29137	0.324493	-4.69635	0.000133793	0.0438196	1.1632	DENND1A;DENND1A		Body;Body
cg00854591	chr2	503097	-2.29089	1.93178	-5.14615	4.70716e-05	0.0410044	2.09644		chr2:502994-503502		Island
cg21314978	chr2	96191015	-2.2902	1.82682	-4.41334	0.000259747	0.0493974	0.568179		chr2:96190971-96191377		Island
cg05525648	chr10	127705143	-2.29001	2.45743	-4.76285	0.000114546	0.0424362	1.30229	ADAM12		3'UTR
cg15244965	chr8	3429480	-2.28967	2.83328	-4.7223	0.000125919	0.0435626	1.21753	CSMD1		Body
cg19943238	chr11	2018095	-2.28874	3.79919	-4.43292	0.000248072	0.0489468	0.609468	H19;MIR675	chr11:2017459-2018253	Body;TSS200	Island
cg04526737	chr4	175940816	-2.28853	0.870102	-4.39625	0.000270393	0.0497962	0.532109
cg23071864	chr10	3171130	-2.28839	2.62828	-4.82523	9.90397e-05	0.0417098	1.43245	PFKP		Body
cg05305413	chr1	22327119	-2.2883	3.29372	-6.45993	3.18498e-06	0.0402729	4.47209	CELA3A		TSS1500
cg24509398	chr1	28416532	-2.28829	0.509517	-5.09684	5.27426e-05	0.0412264	1.99509	EYA3	chr1:28415098-28415312	TSS1500	S_Shore
cg13572638	chr1	227173653	-2.28745	3.52872	-5.33086	3.07967e-05	0.0402729	2.47371	CABC1		Body
cg09804711	chr20	61403556	-2.28679	4.39456	-5.20304	4.12918e-05	0.0407068	2.21306		chr20:61403307-61403593		Island
cg20508815	chr8	86186082	-2.28513	4.22771	-5.70604	1.31446e-05	0.0402729	3.22701	CA13		Body
cg11881562	chr19	49633902	-2.28451	6.03117	-6.27549	3.72125e-06	0.0402729	4.33233	PPFIA3	chr19:49633660-49633946	Body	Island
cg06295409	chr16	84495385	-2.2833	5.16671	-4.76011	0.000115281	0.0424362	1.29656	ATP2C2		Body
cg12217600	chr10	130123952	-2.28265	2.67515	-5.30374	3.27695e-05	0.0402729	2.41857
cg14492599	chr17	77174290	-2.28144	2.96287	-4.75133	0.000133618	0.0438196	1.17761	HRNBP3		5'UTR
cg05904806	chr14	50321966	-2.2803	1.1465	-4.86977	8.9285e-05	0.0412284	1.52517		chr14:50319426-50319632		S_Shelf
cg20569791	chr9	5364269	-2.27987	0.680986	-4.93738	7.6301e-05	0.0412284	1.66561	PLGRKT		Body
cg13762244	chr11	64951960	-2.27931	3.45021	-5.14566	4.71241e-05	0.0410044	2.09544	CAPN1	chr11:64951724-64952035	Body	Island
cg27294288	chr5	170750725	-2.27878	0.683039	-4.66373	0.000144394	0.0441306	1.09488
cg27307184	chr21	26212732	-2.27872	3.97074	-5.63742	1.53423e-05	0.0402729	3.09063	LOC339622		TSS200
cg27206965	chr4	42317368	-2.27844	4.81007	-5.42996	2.45598e-05	0.0402729	2.67446
cg14364474	chr18	11821957	-2.27795	4.05249	-5.34959	2.95049e-05	0.0402729	2.51175	GNAL;GNAL;GNAL	chr18:11821868-11822207	Body;Body;Body	Island
cg08109808	chr17	78029642	-2.27663	-0.0655061	-4.87325	8.85644e-05	0.0412284	1.53241	CCDC40	chr17:78032277-78032572	Body	N_Shelf
cg03199005	chr13	28563651	-2.2765	1.99313	-4.80892	0.000102876	0.0419059	1.39844	PRHOXNB		TSS1500
cg08754725	chr6	3293098	-2.27626	4.99264	-4.97432	7.00343e-05	0.0412284	1.74214	SLC22A23;SLC22A23		Body;Body
cg05445097	chr10	79627932	-2.2762	1.72557	-5.51959	2.3926e-05	0.0402729	2.70868	DLG5		Body
cg06533860	chr2	31483602	-2.27595	1.84901	-5.17852	4.36882e-05	0.0407068	2.16285	EHD3		Body
cg12270813	chr1	1473370	-2.27495	5.13872	-5.08843	5.37774e-05	0.0412264	1.97777	C1orf70	chr1:1474962-1475220	Body	N_Shore
cg17759816	chr19	1313033	-2.27439	3.08107	-4.60354	0.000166242	0.0450778	0.968595		chr19:1312787-1313528		Island
cg24441383	chr12	19459574	-2.27317	4.168	-4.94751	7.45284e-05	0.0412284	1.6866	PLEKHA5;PLEKHA5	chr12:19459257-19459705	Body;Body	Island
cg04819167	chr7	37532191	-2.2731	2.50465	-5.68468	1.37919e-05	0.0402729	3.18462
cg15596932	chr17	41836563	-2.27089	4.96828	-4.60537	0.000165533	0.0450778	0.972425	SOST	chr17:41832717-41833195	TSS1500	S_Shelf
cg08323960	chr10	45684508	-2.27089	0.655339	-4.58134	0.000222931	0.0478481	0.73218
cg20831041	chr11	464554	-2.27011	4.22255	-5.76291	1.15683e-05	0.0402729	3.33954	PTDSS2	chr11:464450-464685	Body	Island
cg16798345	chr12	33205702	-2.26959	5.2337	-4.94732	7.45602e-05	0.0412284	1.68622
cg24377604	chr4	57181042	-2.26759	1.28516	-5.43404	2.43325e-05	0.0402729	2.6827	KIAA1211	chr4:57180957-57182147	Body	Island
cg20955693	chr6	166711442	-2.26669	3.93549	-4.43329	0.000247856	0.0489468	0.61025		chr6:166711162-166711605		Island
cg27318594	chr3	49251214	-2.26639	2.01032	-5.27143	3.52887e-05	0.0402729	2.35276	CCDC36;CCDC36		Body;Body
cg04860312	chr1	209786644	-2.26588	4.27043	-6.36734	3.04721e-06	0.0402729	4.50595	CAMK1G		3'UTR
cg07704672	chr16	842529	-2.26489	4.38444	-5.30813	3.24416e-05	0.0402729	2.4275	CHTF18	chr16:841900-842539	Body	Island
cg09429435	chr19	12914994	-2.26485	2.89707	-4.44227	0.00024268	0.04873	0.629196		chr19:12914941-12915206		Island
cg00434991	chr10	134504552	-2.26457	4.06905	-5.51681	2.01581e-05	0.0402729	2.84936	INPP5A	chr10:134504420-134505591	Body	Island
cg23920423	chr4	187680351	-2.26309	-0.249122	-5.58167	1.74023e-05	0.0402729	2.97935
cg01688293	chr12	133428407	-2.26293	1.7977	-5.85555	9.4025e-06	0.0402729	3.52186	CHFR;CHFR;CHFR;CHFR;CHFR	chr12:133429925-133430579	Body;Body;Body;Body;Body	N_Shore
cg07099084	chr1	2919785	-2.26124	4.01115	-5.34626	2.97303e-05	0.0402729	2.505		chr1:2918497-2918753		S_Shore
cg11089122	chr1	93292428	-2.25907	0.984877	-5.14805	4.68656e-05	0.0408681	2.10034
cg05993665	chr16	24506381	-2.25793	1.92434	-4.96932	7.08506e-05	0.0412284	1.73179
cg03534326	chr8	773820	-2.2579	2.17806	-4.52919	0.000197893	0.0464718	0.812287
cg10420578	chr5	1430867	-2.25701	4.20927	-5.94475	7.7084e-06	0.0402729	3.69624	SLC6A3		Body
cg14455590	chr22	50010191	-2.25636	1.89093	-4.9634	7.18293e-05	0.0412284	1.71954		chr22:50008958-50009712		S_Shore
cg11315021	chr6	168580545	-2.25336	3.58386	-4.95826	7.2691e-05	0.0412284	1.70889
cg17416146	chr5	139927242	-2.25332	-3.03901	-5.19111	4.2441e-05	0.0407068	2.18863	EIF4EBP3;ANKHD1-EIF4EBP3	chr5:139927157-139927491	TSS200;Body	Island
cg02093168	chr11	1647038	-2.25327	0.746558	-4.80793	0.000103113	0.0419059	1.39639	HCCA2		Body
cg25690589	chr15	60285478	-2.2522	3.08671	-5.30128	3.29545e-05	0.0402729	2.41357		chr15:60287107-60287663		N_Shore
cg07407723	chr11	1037836	-2.25176	2.65077	-4.48462	0.000219709	0.0475397	0.718448	MUC6	chr11:1036420-1036827	TSS1500	S_Shore
cg16157055	chr14	100145097	-2.25143	0.253339	-5.70933	1.30476e-05	0.0402729	3.23353		chr14:100141601-100142051		S_Shelf
cg15050398	chr6	28829182	-2.24984	-0.0247001	-4.61826	0.000160611	0.0447837	0.999487		chr6:28831682-28832134		N_Shelf
cg19963700	chr1	64309393	-2.24882	1.72052	-5.11657	5.03948e-05	0.0412264	2.03567	ROR1;ROR1		Body;Body
cg04202140	chr5	370352	-2.24805	4.62234	-4.85007	9.34743e-05	0.0413363	1.48417	AHRR	chr5:370185-370422	Body	Island
cg20889774	chr20	42548586	-2.24745	-0.979881	-4.42133	0.00025492	0.0491093	0.585021	TOX2;TOX2;TOX2	chr20:42543097-42545137	5'UTR;Body;5'UTR	S_Shelf
cg09597022	chr6	33288332	-2.24717	3.04208	-4.90919	8.14645e-05	0.0412284	1.6071	DAXX;DAXX;DAXX;DAXX	chr6:33288733-33289008	Body;Body;Body;Body	N_Shore
cg19368103	chr6	168189047	-2.24704	3.324	-5.21842	3.9857e-05	0.0405748	2.24452	C6orf123		Body
cg09630109	chr11	61914262	-2.24682	1.70835	-5.15457	4.61663e-05	0.0407068	2.11373	INCENP;INCENP		Body;Body
cg05115862	chr17	79439144	-2.24551	4.54409	-4.58891	0.000193419	0.0463443	0.846165
cg04719926	chr9	94662525	-2.24512	4.46385	-4.49423	0.000214808	0.0473066	0.738694	ROR2	chr9:94662565-94662818	Body	N_Shore
cg16116663	chr2	71421775	-2.24489	0.309875	-4.50582	0.000209046	0.0470252	0.763093	PAIP2B		Body
cg22215836	chr17	81026716	-2.24393	3.92331	-4.72148	0.000126163	0.0435715	1.2158		chr17:81024122-81024360		S_Shelf
cg23860436	chr12	58378763	-2.24348	0.425407	-4.54224	0.000191926	0.0463293	0.839754
cg24008238	chr6	168366528	-2.24301	2.36622	-5.27568	3.49462e-05	0.0402729	2.36143	MLLT4		Body
cg21446514	chr12	132301886	-2.2411	0.978449	-5.50717	2.0604e-05	0.0402729	2.83
cg02236896	chr1	247169036	-2.24089	3.19152	-5.18516	4.30257e-05	0.0407068	2.17645	ZNF695	chr1:247170868-247171434	Body	N_Shore
cg14513031	chr9	124521844	-2.24061	1.96362	-5.89029	8.70151e-06	0.0402729	3.58991	DAB2IP;DAB2IP	chr9:124522246-124522546	Body;Body	N_Shore
cg07584855	chr1	221055545	-2.23974	5.89687	-4.92889	7.78213e-05	0.0412284	1.64798	HLX	chr1:221055492-221055800	Body	Island
cg10415122	chr15	75981489	-2.23958	3.73067	-5.08339	5.44075e-05	0.0412264	1.96739	CSPG4	chr15:75981298-75981600	Body	Island
cg26426080	chr1	3039210	-2.23916	4.02823	-4.54026	0.000192822	0.0463293	0.835571	PRDM16;PRDM16	chr1:3038067-3038343	Body;Body	S_Shore
cg05343548	chr20	56962354	-2.23892	1.71789	-5.9855	7.04188e-06	0.0402729	3.7755		chr20:56963998-56964804		N_Shore
cg21459713	chr8	623688	-2.23848	1.22702	-4.92471	7.85793e-05	0.0412284	1.63932	ERICH1	chr8:623372-623710	Body	Island
cg05443937	chr8	58378977	-2.23762	1.01624	-5.21421	4.02445e-05	0.0405748	2.23591
cg01089589	chr2	10920095	-2.23627	2.86632	-5.67798	1.40016e-05	0.0402729	3.17131	ATP6V1C2;ATP6V1C2		Body;Body
cg08936078	chr8	144895370	-2.23567	4.68822	-4.40748	0.000263347	0.0495547	0.55582	MIR937;SCRIB;SCRIB	chr8:144897283-144898354	TSS200;Body;Body	N_Shore
cg09640718	chr17	57302133	-2.23563	1.8684	-4.66696	0.000143308	0.0441306	1.10165	GDPD1;GDPD1;GDPD1	chr17:57298305-57298645	Body;Body;Body	S_Shelf
cg15842208	chr17	1053674	-2.23431	1.39037	-5.34104	3.00878e-05	0.0402729	2.49439	ABR;ABR		Body;5'UTR
cg00237026	chr5	10065651	-2.23373	4.73779	-5.57532	1.76541e-05	0.0402729	2.96665
cg07576098	chr3	185689027	-2.23357	2.19786	-5.35601	2.90751e-05	0.0402729	2.52478
cg01259104	chr12	133340965	-2.23349	3.83866	-5.49165	2.13433e-05	0.0402729	2.79879		chr12:133340880-133341114		Island
cg08398034	chr16	66412919	-2.23296	0.837222	-5.11924	5.82325e-05	0.0412284	1.91935	CDH5		5'UTR
cg13308350	chr7	158673979	-2.23266	4.35514	-5.52125	1.99559e-05	0.0402729	2.85828	WDR60	chr7:158669800-158670005	Body	S_Shelf
cg00832928	chr3	150329458	-2.23238	0.123642	-4.60727	0.000164798	0.0450766	0.976414	SELT	chr3:150329457-150329728	Body	Island
cg06156260	chr1	25292412	-2.23223	4.15417	-5.00048	6.59125e-05	0.0412284	1.79629	RUNX3		TSS1500
cg12991976	chr12	83053192	-2.23093	2.34078	-5.90082	8.4997e-06	0.0402729	3.61051
cg18423210	chr19	17756507	-2.22881	4.32431	-5.72761	1.25224e-05	0.0402729	3.26974	UNC13A	chr19:17758055-17758337	Body	N_Shore
cg06013113	chr16	678127	-2.22865	3.60802	-4.98841	6.77827e-05	0.0412284	1.77131	RAB40C	chr16:677367-678128	3'UTR	Island
cg16493071	chr16	1225126	-2.22851	4.05141	-4.65599	0.000147034	0.0443305	1.07865	CACNA1H;CACNA1H	chr16:1227260-1227476	Body;Body	N_Shelf
cg22098317	chr11	431659	-2.2281	2.82695	-5.17644	4.38986e-05	0.0407068	2.15857	ANO9	chr11:430814-431775	Body	Island
cg01427388	chr14	76438205	-2.22768	1.85398	-4.48714	0.000218411	0.0475397	0.723766	TGFB3		Body
cg11254573	chr8	1449634	-2.22702	2.34775	-5.16793	4.4767e-05	0.0407068	2.14113	DLGAP2		5'UTR
cg08675000	chr3	39755000	-2.22623	4.57051	-5.32199	3.14284e-05	0.0402729	2.45568
cg27223663	chr16	2983543	-2.22595	1.12857	-5.52648	1.97206e-05	0.0402729	2.86877	FLYWCH1;FLYWCH1		Body;Body
cg23206460	chr14	105183714	-2.22593	1.78171	-4.75	0.000118033	0.042573	1.27544	INF2;INF2	chr14:105186698-105187746	Body;3'UTR	N_Shelf
cg26655076	chr2	236720373	-2.22567	1.9206	-4.70615	0.000130763	0.0437664	1.18372	AGAP1;AGAP1		Body;Body
cg18165707	chr8	142189543	-2.22339	3.16037	-5.06075	5.73298e-05	0.0412284	1.92074	DENND3		Body
cg13116816	chr7	86839071	-2.22338	-0.396979	-5.48309	2.17625e-05	0.0402729	2.78158	C7orf23		Body
cg03244974	chr12	109548681	-2.22317	1.1591	-5.1892	4.2628e-05	0.0407068	2.18472	UNG;UNG	chr12:109548899-109549174	3'UTR;3'UTR	N_Shore
cg25215021	chr1	232061571	-2.22274	2.04794	-5.2811	3.45147e-05	0.0402729	2.37247	DISC1-IT1;DISC1;DISC1;DISC1;DISC1;DISC1;DISC1;DISC1;DISC1;DISC1;TSNAX-DISC1		TSS200;Body;Body;Body;Body;Body;Body;Body;Body;Body;Body
cg13024117	chr2	139659766	-2.22247	1.88873	-4.82404	9.93149e-05	0.0417674	1.42996		chr2:139660186-139660395		N_Shore
cg08278194	chr3	39497860	-2.22119	3.47344	-5.23645	3.82395e-05	0.0405748	2.28137
cg00729291	chr7	38725630	-2.22062	2.40444	-6.14008	5.00585e-06	0.0402729	4.07392	FAM183B		Body
cg23315601	chr11	120590134	-2.22043	1.53757	-5.41706	2.52927e-05	0.0402729	2.64839	GRIK4		Body
cg25512188	chr6	167093321	-2.21885	2.31488	-5.27288	3.51712e-05	0.0402729	2.35573	RPS6KA2		Body
cg12450907	chr19	55992926	-2.21823	1.73501	-4.53731	0.000194157	0.0464204	0.829384	ZNF628	chr19:55992577-55996916	Body	Island
cg16149247	chr1	24816776	-2.2171	0.0847888	-4.71423	0.000128315	0.0436756	1.20065
cg19263974	chr12	3103878	-2.21705	3.89976	-4.46555	0.000229769	0.0480328	0.678267	TEAD4;TEAD4;TEAD4		5'UTR;5'UTR;5'UTR
cg02463440	chr8	22132932	-2.21639	4.43807	-4.80427	0.00011849	0.042573	1.28516	PIWIL2;PIWIL2	chr8:22132791-22133357	5'UTR;TSS200	Island
cg21667498	chr10	35381004	-2.21457	2.3733	-4.44132	0.00024322	0.0487733	0.6272	CUL2	chr10:35378834-35379632	TSS1500	S_Shore
cg04611493	chr2	100863359	-2.21392	1.60535	-4.50274	0.000235509	0.0482846	0.669502
cg06194885	chr3	138150379	-2.21321	2.01116	-5.71129	1.57239e-05	0.0402729	3.07487		chr3:138153269-138154621		N_Shelf
cg21794518	chr17	16797273	-2.21259	2.41529	-4.66847	0.000142805	0.0441306	1.1048
cg02111299	chr17	17068273	-2.21244	4.21305	-5.68622	1.37442e-05	0.0402729	3.18768	MPRIP;MPRIP	chr17:17067576-17067940	Body;Body	S_Shore
cg02505454	chr12	38493678	-2.21219	4.7975	-6.39079	2.8962e-06	0.0402729	4.55005
cg14223646	chr7	155855699	-2.21164	1.2884	-4.73066	0.000140045	0.043981	1.13555		chr7:155856030-155856349		N_Shore
cg22852177	chr15	40953631	-2.21079	0.640767	-4.84246	9.51456e-05	0.0414563	1.46832	CASC5;CASC5		Body;Body
cg01390728	chr17	45919287	-2.21069	3.03652	-5.44546	2.3708e-05	0.0402729	2.70574	SCRN2;SCRN2	chr17:45918094-45918774	TSS1500;TSS1500	S_Shore
cg16692534	chr17	80525324	-2.20939	3.43192	-5.23704	3.81873e-05	0.0405748	2.28258	FOXK2		Body
cg00305263	chr1	59097190	-2.20845	2.45654	-5.69012	1.36239e-05	0.0402729	3.19543
cg16202803	chr2	240014758	-2.20837	3.77936	-5.4189	2.51866e-05	0.0402729	2.65212	HDAC4		Body
cg21636168	chr11	61914232	-2.20701	3.66222	-4.58516	0.000173559	0.0454431	0.929973	INCENP;INCENP		Body;Body
cg13530817	chr7	72951610	-2.20631	3.95614	-5.2195	3.97582e-05	0.0405748	2.24673	BCL7B		3'UTR
cg27169379	chr21	43274834	-2.206	4.45988	-5.11382	5.07156e-05	0.0412264	2.03002	PRDM15;PRDM15	chr21:43274625-43274913	Body;Body	Island
cg21631753	chr8	23118803	-2.20568	3.57858	-4.45725	0.000234293	0.0482256	0.660765	CHMP7		3'UTR
cg14725719	chr10	43601916	-2.20544	3.95401	-5.96505	7.36863e-06	0.0402729	3.73576	RET;RET	chr10:43600146-43601165	Body;Body	S_Shore
cg03926968	chr3	142440284	-2.2052	1.17159	-4.74657	0.000118982	0.0426359	1.26827		chr3:142442702-142443978		N_Shelf
cg15220697	chr19	45722176	-2.20454	3.23063	-4.46694	0.000229019	0.0480328	0.681203	EXOC3L2	chr19:45720768-45721077	Body	S_Shore
cg20992181	chr11	69706285	-2.20415	3.9479	-5.89388	8.63219e-06	0.0402729	3.59693		chr11:69706778-69707017		N_Shore
cg14161477	chr13	114192847	-2.20414	4.79673	-4.89551	8.4096e-05	0.0412284	1.57869	TMCO3	chr13:114195709-114196719	Body	N_Shelf
cg06158111	chr16	891302	-2.20405	4.10066	-6.57916	1.93001e-06	0.0402729	4.90119		chr16:894644-895057		N_Shelf
cg08862717	chr2	101763598	-2.20362	1.14705	-6.16013	4.79013e-06	0.0402729	4.11236	TBC1D8	chr2:101767042-101768259	Body	N_Shelf
cg06710704	chr3	159778596	-2.20333	3.2384	-4.72203	0.000126	0.0435666	1.21695
cg27216575	chr8	15935536	-2.20233	1.0396	-4.73469	0.000183356	0.0461431	0.915835
cg22751438	chr9	115333218	-2.2021	1.23159	-4.41952	0.000256005	0.0491486	0.581205	KIAA1958;KIAA1958;KIAA1958		5'UTR;5'UTR;5'UTR
cg00746783	chr21	46977243	-2.20199	4.75599	-4.77828	0.000110496	0.0424362	1.33451		chr21:46975415-46976341		S_Shore
cg07015081	chr10	22048367	-2.20174	5.15077	-4.75631	0.000116307	0.0424362	1.28863	DNAJC1		Body
cg06508395	chr5	84845218	-2.20146	1.23377	-5.44154	2.39206e-05	0.0402729	2.69783
cg03338924	chr6	13015106	-2.20139	1.97079	-5.09224	5.33057e-05	0.0412264	1.98563	PHACTR1	chr6:13014973-13015203	Body	Island
cg08040148	chr17	81018426	-2.20102	1.43956	-4.53061	0.000197234	0.0464718	0.815278		chr17:81016044-81016295		S_Shelf
cg25783241	chr21	45713607	-2.20101	2.18121	-4.54274	0.000191704	0.0463293	0.840789	AIRE;AIRE	chr21:45713509-45713813	Body;Body	Island
cg12078240	chr13	77565067	-2.20087	1.27751	-5.1292	4.89472e-05	0.0411301	2.06163	CLN5	chr13:77566089-77566599	TSS1500	N_Shore
cg23957525	chr20	44299436	-2.20025	0.73863	-5.56052	1.82558e-05	0.0402729	2.93703	WFDC11		TSS1500
cg01139493	chr5	115724285	-2.19808	1.19152	-5.68636	1.37398e-05	0.0402729	3.18796
cg07545945	chr9	35813134	-2.19762	3.10687	-5.36101	2.8745e-05	0.0402729	2.53491	SPAG8;SPAG8;HINT2	chr9:35814649-35815119	TSS1500;TSS1500;Body	N_Shore
cg19406736	chr19	37096010	-2.1973	-2.66389	-5.06873	9.02123e-05	0.0412284	1.55257	ZNF529;ZNF529;ZNF529;ZNF382	chr19:37095680-37096589	Body;5'UTR;5'UTR;TSS1500	Island
cg24689585	chr15	22957012	-2.19704	4.17974	-4.44824	0.000239301	0.048535	0.641781	CYFIP1;CYFIP1		Body;Body
cg02275243	chr1	5920514	-2.19607	3.8982	-4.69276	0.000134919	0.0438196	1.1557
cg08264805	chr1	155291224	-2.19595	4.83202	-4.9844	6.84149e-05	0.0412284	1.76303	RUSC1;RUSC1;C1orf104	chr1:155292469-155295433	5'UTR;5'UTR;Body	N_Shore
cg03383472	chr7	2314947	-2.19592	3.75879	-4.45006	0.00023828	0.048513	0.64562	SNX8	chr7:2318238-2319079	Body	N_Shelf
cg08486065	chr19	3464875	-2.19563	5.0598	-5.16194	4.53895e-05	0.0407068	2.12884		chr19:3464764-3464992		Island
cg06242417	chr11	56839706	-2.1955	0.376341	-5.08051	5.4771e-05	0.0412264	1.96145
cg27380774	chr11	1000560	-2.19474	4.62111	-4.7852	0.000108726	0.0423082	1.34896	AP2A2		Body
cg21908038	chr19	12986352	-2.19415	0.405915	-4.89589	8.40223e-05	0.0412284	1.57948	DNASE2	chr19:12984132-12985466	3'UTR	S_Shore
cg10969245	chr11	61511810	-2.19387	4.53232	-4.53408	0.000195637	0.0464714	0.822574	DAGLA	chr11:61511041-61511584	Body	S_Shore
cg00249522	chr1	169878814	-2.19383	2.7306	-4.82751	9.85153e-05	0.0417071	1.43719
cg11846598	chr11	44996168	-2.19302	2.4381	-4.76087	0.000115077	0.0424362	1.29815	LOC221122		Body
cg01930524	chr17	73643377	-2.19295	5.29833	-5.31129	3.22074e-05	0.0402729	2.43394	SMIM6;RECQL5		5'UTR;Body
cg22772698	chr20	56195991	-2.19162	-0.148294	-4.54474	0.000190804	0.0463293	0.845013	ZBP1;ZBP1;ZBP1;ZBP1		TSS1500;TSS1500;TSS1500;TSS1500
cg16583193	chr19	3652060	-2.19129	3.88892	-5.33585	3.04472e-05	0.0402729	2.48385	PIP5K1C	chr19:3651790-3652134	Body	Island
cg22258527	chr8	143616587	-2.19129	3.51788	-5.11886	5.0129e-05	0.0412264	2.04038	BAI1	chr8:143614676-143614910	Body	S_Shore
cg04275040	chr17	78936628	-2.1909	3.09657	-5.03857	6.03487e-05	0.0412284	1.87497	RPTOR;RPTOR	chr17:78936611-78936890	Body;Body	Island
cg24845763	chr6	30172746	-2.1904	2.75596	-5.89767	8.5595e-06	0.0402729	3.60435	TRIM26		5'UTR
cg00959027	chr16	85678179	-2.19012	2.06556	-4.4753	0.000224567	0.0478559	0.698821	KIAA0182;KIAA0182	chr16:85676291-85676592	5'UTR;Body	S_Shore
cg12582138	chr17	48183477	-2.19	3.44668	-5.47696	2.2068e-05	0.0402729	2.76923	PDK2	chr17:48183257-48183478	Body	Island
cg05621788	chr7	141427170	-2.18997	1.76301	-4.55629	0.000185708	0.0461823	0.869293	WEE2-AS1;WEE2-AS1;WEE2		ExonBnd;Body;Body
cg09444120	chr8	107227878	-2.18855	1.44301	-4.79578	0.000106077	0.0421578	1.37103		chr8:107227785-107228007		Island
cg05287512	chr14	101009338	-2.18689	1.70396	-5.41785	2.52473e-05	0.0402729	2.64999	BEGAIN;BEGAIN	chr14:101012840-101013117	Body;Body	N_Shelf
cg20017989	chr22	21822820	-2.18601	-2.40252	-5.1898	4.25685e-05	0.0407068	2.18596	TMEM191C	chr22:21821571-21824125	Body	Island
cg13284789	chr3	113254986	-2.18577	2.42344	-4.85091	9.32915e-05	0.0413363	1.48592	SIDT1	chr3:113251699-113252290	Body	S_Shelf
cg20851790	chr17	78330477	-2.1844	4.36214	-5.07032	5.60757e-05	0.0412284	1.94047	RNF213;LOC100294362	chr17:78327673-78327966	Body;Body	S_Shelf
cg03814316	chr16	29997655	-2.18425	5.58381	-5.27377	3.51e-05	0.0402729	2.35753	TAOK2;TAOK2	chr16:29997636-29997849	Body;Body	Island
cg15405002	chr7	88269346	-2.18414	1.76091	-4.98971	7.79123e-05	0.0412284	1.65979
cg06307943	chr17	79059375	-2.18408	4.01248	-4.58068	0.000175388	0.045561	0.920574	BAIAP2;BAIAP2;BAIAP2;BAIAP2		Body;Body;Body;Body
cg02017486	chr17	80004854	-2.18389	4.53472	-5.30093	3.29814e-05	0.0402729	2.41285		chr17:80008514-80010567		N_Shelf
cg06989074	chr11	68133177	-2.18327	4.77596	-5.4205	2.5095e-05	0.0402729	2.65535	LRP5		Body
cg27581473	chr3	42761024	-2.18249	0.958026	-5.41099	2.56454e-05	0.0402729	2.63612	CCDC13		Body
cg21519872	chr17	76171657	-2.18248	3.37645	-4.72331	0.000125623	0.0435626	1.21963	TK1		Body
cg23429966	chr2	3290818	-2.18231	2.1664	-5.23792	3.81104e-05	0.0405748	2.28437	TSSC1	chr2:3291107-3291503	Body	N_Shore
cg24828071	chr12	123128962	-2.18217	2.73805	-5.62546	1.57623e-05	0.0402729	3.06679
cg13845634	chr17	42019858	-2.18161	2.66518	-5.00815	6.47526e-05	0.0412284	1.81213	PPY	chr17:42015843-42016069	TSS200	S_Shelf
cg01674818	chr2	17966329	-2.18119	1.48142	-5.32254	3.13888e-05	0.0402729	2.4568	GEN1;GEN1		3'UTR;3'UTR
cg09746604	chr3	15919583	-2.18028	1.22715	-4.70353	0.000131566	0.0438196	1.17824		chr3:15919450-15919653		Island
cg23877577	chr14	100674604	-2.17992	3.33719	-4.44346	0.000242002	0.048688	0.631706
cg01712359	chr16	88783355	-2.17954	5.0877	-5.513	2.0333e-05	0.0402729	2.84171	FAM38A	chr16:88781806-88782517	Body	S_Shore
cg05343106	chr11	73661229	-2.17932	2.45682	-5.38651	2.71186e-05	0.0402729	2.58658	DNAJB13		TSS200
cg11792649	chr11	68664631	-2.17908	0.481118	-4.88971	8.52389e-05	0.0412284	1.56663	MRPL21;MRPL21		5'UTR;Body
cg06196636	chr12	53341319	-2.17888	1.25658	-4.64244	0.00015177	0.0444913	1.05024	KRT18	chr12:53342805-53343162	TSS1500	N_Shore
cg23152931	chr11	1027560	-2.17882	3.93996	-4.80516	0.000103782	0.0419931	1.3906	MUC6	chr11:1029083-1029390	Body	N_Shore
cg09405340	chr2	242548636	-2.17856	1.79074	-4.72654	0.000124679	0.0433985	1.22639	THAP4;THAP4	chr2:242549373-242549995	Body;Body	N_Shore
cg01969558	chr19	6215016	-2.17836	3.99887	-5.03032	6.15119e-05	0.0412284	1.85794	MLLT1	chr19:6215147-6215566	Body	N_Shore
cg13908833	chr5	168271731	-2.17785	2.44154	-5.36775	2.83054e-05	0.0402729	2.54858	SLIT3		Body
cg17384417	chr8	139927512	-2.17736	2.18427	-4.903	8.26448e-05	0.0412284	1.59425	COL22A1		TSS1500
cg19858311	chr6	14002957	-2.1772	4.56507	-4.84423	9.47522e-05	0.0414563	1.47203
cg20105786	chr2	223562720	-2.177	1.49365	-5.10283	6.04158e-05	0.0412284	1.88656	MOGAT1		Body
cg16314733	chr10	98909007	-2.17681	3.92287	-5.29874	3.31471e-05	0.0402729	2.40839	SLIT1		Body
cg10086080	chr10	126852051	-2.17656	3.32574	-5.29312	3.35765e-05	0.0402729	2.39696		chr10:126847224-126851327		S_Shore
cg00109451	chr10	88441339	-2.17652	4.16032	-5.82293	1.01134e-05	0.0402729	3.4578	LDB3;LDB3;LDB3;LDB3;LDB3;LDB3		Body;Body;Body;Body;Body;Body
cg24458825	chr11	34173913	-2.17559	4.19493	-4.57733	0.000176773	0.045706	0.913518	ABTB2		3'UTR
cg21573263	chr1	44482918	-2.17549	1.93002	-4.99659	6.65098e-05	0.0412284	1.78823	SLC6A9;SLC6A9;SLC6A9;SLC6A9;SLC6A9		Body;1stExon;5'UTR;1stExon;5'UTR
cg22077046	chr3	10452678	-2.17529	2.23857	-4.77194	0.000112142	0.0424362	1.32127	ATP2B2;ATP2B2		Body;Body
cg10056482	chr7	36194394	-2.17525	5.39943	-5.11884	5.01313e-05	0.0412264	2.04034	EEPD1	chr7:36192591-36193434	Body	S_Shore
cg00813886	chr4	6974154	-2.17413	2.38128	-4.47188	0.000226379	0.0480059	0.69161	TBC1D14;TBC1D14		Body;Body
cg06256826	chr17	1451552	-2.1715	4.07565	-5.12442	4.94898e-05	0.0411301	2.05181	PITPNA		Body
cg21902160	chr7	29689075	-2.1713	1.68621	-4.77543	0.000126503	0.0435715	1.2266	LOC646762	chr7:29688911-29689357	Body	Island
cg25454647	chr15	28016515	-2.17093	3.40298	-5.08635	5.40362e-05	0.0412264	1.97349	OCA2	chr15:28016399-28016655	Body	Island
cg14957904	chr17	1064169	-2.16993	4.42326	-4.42187	0.000254593	0.0491093	0.586173	ABR;ABR	chr17:1063942-1064304	Body;5'UTR	Island
cg19318722	chr19	54229951	-2.16966	1.90539	-4.84981	9.35301e-05	0.0413363	1.48364	MIR526A2		TSS1500
cg08936897	chr3	180547568	-2.16791	4.88443	-5.05909	5.75503e-05	0.0412284	1.91732		chr3:180546166-180546916		S_Shore
cg03634073	chr22	45068420	-2.16754	3.23896	-5.40869	2.57799e-05	0.0402729	2.63148	PRR5;PRR5	chr22:45064159-45065092	5'UTR;5'UTR	S_Shelf
cg12383964	chr10	134681298	-2.16631	3.48507	-4.66902	0.000142621	0.0441306	1.10596		chr10:134682700-134682917		N_Shore
cg14105901	chr8	333333	-2.16572	-0.306362	-5.50621	2.06491e-05	0.0402729	2.82806	FAM87A		TSS200
cg14190975	chr9	137998610	-2.16516	5.2077	-4.74958	0.000118148	0.042573	1.27457	OLFM1	chr9:137997370-137997588	Body	S_Shore
cg04845613	chr12	119836129	-2.16476	3.54583	-4.76241	0.000114663	0.0424362	1.30137	CCDC60		Body
cg13686856	chr16	70207320	-2.16432	5.21674	-4.47781	0.000223248	0.0478488	0.704108	CLEC18C;LOC400541		TSS1500;Body
cg14703032	chr6	3140546	-2.16383	4.0833	-4.58151	0.000196714	0.0464718	0.831013	BPHL;BPHL;BPHL;BPHL	chr6:3140555-3140785	Body;Body;Body;Body	N_Shore
cg05242494	chr16	88575349	-2.16377	4.99769	-5.20921	4.07101e-05	0.0406529	2.22568	ZFPM1	chr16:88573285-88573489	Body	S_Shore
cg14737164	chr2	43263266	-2.16369	1.45424	-5.72161	3.75372e-05	0.0405748	2.22851	LOC102723854		Body
cg21242417	chr9	140263615	-2.16319	0.816554	-4.42503	0.000252712	0.0490287	0.592831	EXD3	chr9:140265361-140266028	Body	N_Shore
cg07652774	chr6	29003922	-2.16305	3.78897	-4.88004	8.71771e-05	0.0412284	1.54653
cg17795611	chr8	144987450	-2.1624	4.82233	-5.37323	2.79532e-05	0.0402729	2.55969		chr8:144990270-145002135		N_Shelf
cg27538694	chr2	18335801	-2.16215	0.536829	-5.73269	1.23802e-05	0.0402729	3.2798
cg14558712	chr13	27203226	-2.16205	1.98558	-4.56816	0.00018061	0.0460429	0.894258	WASF3;WASF3		5'UTR;5'UTR
cg15205441	chr10	126782357	-2.16144	1.72941	-5.20001	4.15809e-05	0.0407068	2.20685	CTBP2;CTBP2		5'UTR;5'UTR
cg00166836	chr6	149721425	-2.16022	2.02909	-5.47736	2.20477e-05	0.0402729	2.77005	MAP3K7IP2;SUMO4		Body;TSS200
cg10757852	chr3	141319363	-2.15982	0.0519943	-5.27794	3.47662e-05	0.0402729	2.36602	RASA2		Body
cg02025680	chr17	76395507	-2.1597	4.70909	-5.58304	1.73483e-05	0.0402729	2.9821	PGS1	chr17:76395406-76395617	Body	Island
cg08170138	chr14	89878697	-2.15947	3.43913	-5.34181	3.00348e-05	0.0402729	2.49595	FOXN3;FOXN3	chr14:89882421-89884278	Body;Body	N_Shelf
cg01341572	chr12	121416512	-2.15881	4.34095	-5.44431	2.37701e-05	0.0402729	2.70342	HNF1A	chr12:121416485-121416817	TSS200	Island
cg04808022	chr18	29006481	-2.15771	1.25215	-5.77087	1.13636e-05	0.0402729	3.35525	DSG1-AS1		Body
cg03849780	chr1	7816037	-2.15761	1.17252	-4.97349	7.01688e-05	0.0412284	1.74043	CAMTA1		Body
cg03402994	chr4	984131	-2.15663	4.94879	-5.80377	1.05563e-05	0.0402729	3.4201	SLC26A1;IDUA;SLC26A1;SLC26A1	chr4:982814-984189	Body;Body;Body;Body	Island
cg01215328	chr16	34208792	-2.15585	2.85257	-5.55998	1.82781e-05	0.0402729	2.93595		chr16:34208200-34209248		Island
cg10440939	chr17	27493798	-2.15529	5.21103	-4.56053	0.000183872	0.0461573	0.878206	MYO18A;MYO18A	chr17:27493203-27493880	Body;Body	Island
cg00914384	chr2	5593580	-2.1547	3.45849	-5.38892	3.19278e-05	0.0402729	2.4533
cg27165920	chr11	61283307	-2.15446	3.16904	-5.50534	2.06898e-05	0.0402729	2.82632	SYT7	chr11:61283864-61284147	3'UTR	N_Shore
cg05169812	chr7	56880815	-2.15432	4.38305	-4.54878	0.000189007	0.0463212	0.853499		chr7:56880491-56880713		S_Shore
cg04806150	chr13	112292610	-2.1542	1.9513	-4.50133	0.00021126	0.047074	0.753642
cg07867133	chr18	74325904	-2.15416	4.55913	-5.19334	4.22238e-05	0.0407068	2.19319		chr18:74325809-74326082		Island
cg25497487	chr22	25615355	-2.15145	5.15174	-4.96599	7.14002e-05	0.0412284	1.72489	CRYBB2		TSS1500
cg01560407	chr16	310537	-2.15077	2.63049	-4.71384	0.000128433	0.0436756	1.19983	ITFG3		Body
cg24221373	chr6	33283314	-2.15069	4.29482	-4.70248	0.000131888	0.0438196	1.17605	ZBTB22;TAPBP;TAPBP;TAPBP;ZBTB22	chr6:33281112-33281827	Body;TSS1500;TSS1500;TSS1500;Body	S_Shore
cg04202122	chr2	29116540	-2.15029	3.01157	-4.86358	9.05811e-05	0.0412284	1.51229	WDR43	chr2:29117366-29118025	TSS1500	N_Shore
cg15067713	chr3	137433605	-2.15021	4.09413	-4.43997	0.000243993	0.0487749	0.624351
cg19188370	chr12	125103181	-2.15005	3.50321	-4.5893	0.000171881	0.0453945	0.938683
cg07240877	chr1	238649445	-2.14948	0.13163	-5.11856	5.01637e-05	0.0412264	2.03976	LOC339535		TSS200
cg02780400	chr10	43187469	-2.14944	1.87024	-4.93086	7.74657e-05	0.0412284	1.65207
cg24667625	chr3	145968722	-2.14864	-3.07038	-4.77803	0.000110558	0.0424362	1.334	PLSCR4;PLSCR4;PLSCR4;PLSCR4	chr3:145968334-145969008	TSS200;5'UTR;5'UTR;5'UTR	Island
cg23669276	chr2	241815194	-2.14863	5.47884	-4.52283	0.000200865	0.0466405	0.798914	AGXT		Body
cg05166028	chr7	157622138	-2.14831	3.5378	-5.10188	5.2133e-05	0.0412264	2.00545	PTPRN2;PTPRN2;PTPRN2	chr7:157618856-157619302	Body;Body;Body	S_Shelf
cg07367519	chr22	40075288	-2.14767	2.96344	-4.65193	0.000148437	0.0444098	1.07014	CACNA1I;CACNA1I	chr22:40075077-40075307	Body;Body	Island
cg19268708	chr1	2837518	-2.14624	2.52852	-4.91002	8.13082e-05	0.0412284	1.60882
cg05976228	chr2	74329082	-2.14621	3.60256	-5.04507	5.94477e-05	0.0412284	1.88839	TET3		Body
cg13058786	chr17	77097868	-2.14615	3.63101	-4.62385	0.000158522	0.0447429	1.01122	HRNBP3	chr17:77099995-77100203	Body	N_Shelf
cg15241888	chr22	39783380	-2.14516	2.14652	-4.65651	0.000146857	0.0443305	1.07973		chr22:39784354-39785104		N_Shore
cg08242419	chr9	130587701	-2.1448	1.71675	-4.87657	8.78838e-05	0.0412284	1.53931	ENG;ENG;ENG		Body;Body;Body
cg01249134	chr18	577110	-2.14423	1.08096	-4.4181	0.00025686	0.0491486	0.578211		chr18:580179-580899		N_Shelf
cg06370812	chr3	195501042	-2.14418	3.36704	-4.4869	0.000218534	0.0475397	0.723263	MUC4;MUC4;MUC4		Body;Body;Body
cg26900509	chr11	127514	-2.14397	3.55268	-4.46918	0.000227817	0.0480328	0.685927	LOC100133161	chr11:127338-127777	Body	Island
cg10836768	chr12	95333436	-2.14198	2.54149	-4.69505	0.000134198	0.0438196	1.1605
cg20250336	chr7	51545565	-2.13943	4.01455	-4.99061	6.74371e-05	0.0412284	1.77588
cg08262464	chr7	75615023	-2.13928	4.52576	-5.2121	4.04403e-05	0.0405824	2.23159	POR		Body
cg12847986	chr3	169006475	-2.13927	0.388306	-4.77335	0.000111772	0.0424362	1.32423	MECOM		Body
cg15839450	chr1	2273591	-2.13927	4.69243	-4.90788	8.17134e-05	0.0412284	1.60438	MORN1	chr1:2276358-2276657	Body	N_Shelf
cg12395689	chr10	133777125	-2.13912	2.87786	-4.70395	0.000131435	0.0438196	1.17913
cg03041730	chr4	903314	-2.1383	3.67113	-5.54908	1.87352e-05	0.0402729	2.91411	GAK	chr4:899774-899985	Body	S_Shelf
cg18537040	chr1	20335655	-2.13732	1.22757	-4.4911	0.000216394	0.0473279	0.732091
cg24725201	chr11	2753818	-2.13731	4.28464	-4.6791	0.000139297	0.0439694	1.12708	KCNQ1;KCNQ1		Body;Body
cg06819704	chr5	159707559	-2.13708	0.912011	-4.73307	0.000139282	0.0439694	1.14045	CCNJL		Body
cg08119647	chr7	1295846	-2.13665	3.47986	-5.33271	3.06665e-05	0.0402729	2.47747
cg04261102	chr1	174352684	-2.1361	4.24175	-5.37753	2.76801e-05	0.0402729	2.5684	RABGAP1L		Body
cg02196036	chr13	113410908	-2.136	2.83531	-5.67591	1.40668e-05	0.0402729	3.16721	ATP11A;ATP11A	chr13:113410004-113410362	Body;Body	S_Shore
cg20879279	chr4	187680349	-2.13583	0.811234	-4.76965	0.000112743	0.0424362	1.31648
cg00389672	chr17	28113336	-2.13552	1.13272	-4.94756	7.452e-05	0.0412284	1.6867	SSH2;SSH2;SSH2		Body;Body;Body
cg26589485	chr17	1838439	-2.13531	2.96794	-4.59917	0.000167952	0.0452027	0.959417	RTN4RL1	chr17:1839989-1841209	3'UTR	N_Shore
cg05888362	chr17	20013887	-2.13524	4.8218	-5.36268	2.86355e-05	0.0402729	2.53829	CYTSB;CYTSB		Body;Body
cg05798501	chr7	30492171	-2.13456	5.03186	-5.38904	2.69622e-05	0.0402729	2.59171	NOD1		Body
cg07568443	chr11	126672538	-2.13435	0.463358	-5.37273	3.30935e-05	0.0402729	2.41836	KIRREL3;KIRREL3;KIRREL3		Body;Body;Body
cg14159970	chr14	30440412	-2.13348	2.74831	-4.64165	0.000152052	0.0444913	1.04857
cg26816819	chr2	192746973	-2.13293	2.94673	-5.55784	2.19962e-05	0.0402729	2.78299		chr2:192746684-192746996		Island
cg20552412	chr17	3561612	-2.13291	2.70266	-4.78911	0.00010774	0.0422976	1.35711	CTNS;CTNS		Body;Body
cg01603311	chr17	74221806	-2.13225	0.516875	-4.81807	0.000100706	0.0417997	1.41752	RNF157	chr17:74222880-74223132	Body	N_Shore
cg19579500	chr17	80346614	-2.13198	1.95142	-4.51867	0.000227084	0.0480328	0.702199		chr17:80346597-80347050		Island
cg02469461	chr2	231589895	-2.13192	3.43815	-5.22156	3.95704e-05	0.0405748	2.25094	CAB39;CAB39;CAB39		5'UTR;5'UTR;5'UTR
cg06649000	chr12	53853102	-2.13114	0.780899	-4.4726	0.000225995	0.0479583	0.693132	PCBP2;PCBP2;PCBP2;PCBP2;PCBP2;PCBP2;PCBP2		Body;Body;Body;Body;Body;Body;Body
cg10318313	chr11	3014937	-2.13113	2.17588	-5.94134	7.76695e-06	0.0402729	3.6896	NAP1L4	chr11:3012799-3014181	TSS1500	S_Shore
cg01291513	chr3	12571276	-2.13054	1.67981	-4.87821	8.75481e-05	0.0412284	1.54273	TSEN2;TSEN2;TSEN2;TSEN2;TSEN2;TSEN2;TSEN2;TSEN2;TSEN2		ExonBnd;ExonBnd;ExonBnd;ExonBnd;Body;Body;Body;Body;Body
cg27230446	chr11	62447987	-2.13053	0.891472	-5.56833	1.79359e-05	0.0402729	2.95266	UBXN1;UBXN1;UBXN1	chr11:62446038-62446613	TSS1500;TSS1500;TSS1500	S_Shore
cg24636244	chr10	6221185	-2.13013	1.55716	-4.75339	0.000132995	0.0438196	1.1818	PFKFB3		Body
cg17107388	chr16	58533766	-2.12851	2.15789	-4.87635	8.79287e-05	0.0412284	1.53885	NDRG4;NDRG4;NDRG4;NDRG4;NDRG4;NDRG4;NDRG4;NDRG4	chr16:58535040-58535596	TSS1500;TSS1500;TSS1500;TSS1500;TSS1500;Body;Body;Body	N_Shore
cg05915375	chr17	80139140	-2.12778	3.8506	-4.86714	8.98335e-05	0.0412284	1.51969	CCDC57		Body
cg13093842	chr19	55477633	-2.1272	2.50937	-4.79699	0.000120461	0.0427894	1.2704	NLRP2;NLRP2;NLRP2;NLRP2		5'UTR;TSS200;TSS200;TSS200
cg08524717	chr16	29152077	-2.12632	4.27613	-4.58493	0.00017365	0.0454431	0.929504		chr16:29153241-29153478		N_Shore
cg01478665	chr18	56267787	-2.12533	0.993198	-5.11257	5.08621e-05	0.0412264	2.02745	ALPK2		Body
cg10169393	chr1	12615900	-2.12514	0.992001	-6.13861	6.26589e-06	0.0402729	3.87952
cg20756454	chr17	28951397	-2.125	2.68423	-4.65106	0.000148739	0.0444188	1.06832	LRRC37B2		Body
cg06516751	chr18	54330479	-2.12494	0.0226186	-5.20294	4.82868e-05	0.0410965	2.08602	WDR7;WDR7		5'UTR;5'UTR
cg11042402	chr6	8065314	-2.12462	1.85	-4.60887	0.000164179	0.0450766	0.979788	BLOC1S5;BLOC1S5;BLOC1S5;BLOC1S5-TXNDC5;EEF1E1-BLOC1S5	chr6:8064046-8064765	TSS1500;TSS1500;TSS1500;TSS1500;Body	S_Shore
cg12270308	chr1	54856035	-2.12457	3.4754	-5.00054	6.59032e-05	0.0412284	1.79641	SSBP3;SSBP3;SSBP3	chr1:54856401-54856608	Body;Body;Body	N_Shore
cg01688202	chr20	48526714	-2.12301	3.08446	-4.58905	0.000171982	0.0453945	0.938157	SPATA2;SPATA2	chr20:48522602-48523134	5'UTR;5'UTR	S_Shelf
cg04381393	chr17	80545636	-2.12295	2.67203	-4.71189	0.000129021	0.0436867	1.19573	FOXK2	chr17:80545433-80545658	Body	Island
cg15316734	chr12	6657949	-2.12214	4.01038	-4.82262	9.96441e-05	0.0417997	1.427	IFFO1;IFFO1;IFFO1	chr12:6657727-6657973	Body;1stExon;Body	Island
cg08904986	chr10	123738373	-2.12136	4.71414	-5.7071	1.31133e-05	0.0402729	3.22911		chr10:123734027-123734865		S_Shelf
cg07475178	chr16	75149110	-2.12038	5.36249	-4.5118	0.000206131	0.0468213	0.775692	LDHD;LDHD	chr16:75148398-75148864	Body;Body	S_Shore
cg08236182	chr13	112904107	-2.12005	4.23518	-5.00682	6.49519e-05	0.0412284	1.80939
cg27614120	chr17	77386099	-2.11968	3.34088	-4.75843	0.000115734	0.0424362	1.29305	HRNBP3		5'UTR
cg06851844	chr2	46707844	-2.11909	4.65001	-4.50566	0.000209124	0.0470252	0.762757	LOC388946	chr2:46707608-46707899	Body	Island
cg03952361	chr12	132870378	-2.11672	3.39272	-5.47113	2.23626e-05	0.0402729	2.75749	GALNT9	chr12:132872343-132872586	Body	N_Shore
cg10321026	chr1	7104475	-2.11597	2.17832	-6.30522	3.48782e-06	0.0402729	4.38866	CAMTA1		Body
cg18223446	chr12	19456514	-2.1152	1.86141	-4.88617	8.59438e-05	0.0412284	1.55927	PLEKHA5;PLEKHA5	chr12:19459257-19459705	Body;Body	N_Shelf
cg24025008	chr6	31750138	-2.11461	4.94319	-4.58275	0.000174538	0.045547	0.924927	VARS		Body
cg01502484	chr16	67192220	-2.11398	1.023	-4.72466	0.000125228	0.0434972	1.22246	TRADD	chr16:67193005-67193219	5'UTR	N_Shore
cg12008047	chr19	18497143	-2.11393	4.12921	-4.50311	0.000210377	0.0470304	0.757397	GDF15	chr19:18497063-18497269	1stExon	Island
cg13847724	chr9	126243651	-2.11379	2.40058	-5.9019	8.47928e-06	0.0402729	3.61262	DENND1A;DENND1A		Body;Body
cg06986584	chr1	180904677	-2.1135	4.71093	-4.48141	0.000221372	0.0476633	0.711683	KIAA1614	chr1:180904316-180904711	Body	Island
cg14725804	chr3	66595269	-2.11342	3.83529	-4.89442	8.43098e-05	0.0412284	1.57642
cg08080923	chr19	47763943	-2.11281	4.04313	-4.66333	0.000144531	0.0441562	1.09403	CCDC9	chr19:47767918-47768199	Body	N_Shelf
cg13418632	chr15	83332594	-2.1126	3.98482	-5.81476	1.02997e-05	0.0402729	3.44174	AP3B2		Body
cg15564488	chr19	3637627	-2.11069	4.77053	-5.67501	1.40955e-05	0.0402729	3.16542	PIP5K1C	chr19:3637308-3637715	Body	Island
cg14054292	chr9	44879977	-2.10988	4.2292	-5.11561	5.05057e-05	0.0412264	2.03371
cg10016770	chr1	244805996	-2.10949	1.97654	-4.86379	9.05359e-05	0.0412284	1.51273
cg22113679	chr2	7519077	-2.10902	0.92135	-4.69702	0.000133581	0.0438196	1.16462
cg25349623	chr3	195929148	-2.10815	3.31666	-5.85872	9.33621e-06	0.0402729	3.52807	ZDHHC19		Body
cg05342655	chr10	125770239	-2.10789	4.11264	-5.01859	6.3205e-05	0.0412284	1.83372	CHST15		Body
cg17348479	chr14	97081655	-2.10783	2.71023	-5.19093	4.24587e-05	0.0407068	2.18826
cg16066194	chr2	239326125	-2.10782	2.35137	-5.09703	6.12072e-05	0.0412284	1.87497
cg03652561	chr7	205900	-2.10614	2.27063	-4.76247	0.000114647	0.0424362	1.30149	FAM20C	chr7:206451-207365	Body	N_Shore
cg17160329	chr2	232265967	-2.10527	0.945658	-4.92204	7.90678e-05	0.0412284	1.63379		chr2:232262854-232263544		S_Shelf
cg10955566	chr1	1003126	-2.10504	3.30899	-4.87404	0.000101166	0.0418504	1.42473		chr1:1002663-1005318		Island
cg21254778	chr13	27796113	-2.10491	0.811209	-5.59878	1.67416e-05	0.0402729	3.01355
cg01503856	chr8	101159131	-2.10469	3.03352	-4.9267	7.82173e-05	0.0412284	1.64345	FBXO43;FBXO43	chr8:101157647-101158215	TSS1500;TSS1500	S_Shore
cg13163169	chr19	10859490	-2.10436	3.70654	-5.52268	1.98911e-05	0.0402729	2.86116	DNM2;DNM2;DNM2;DNM2;DNM2		Body;Body;Body;Body;Body
cg11075570	chr7	92100814	-2.10364	4.34877	-4.52259	0.000200979	0.0466405	0.798403
cg18329352	chr1	1061585	-2.10317	2.70373	-5.08651	5.4016e-05	0.0412264	1.97383
cg24530147	chr3	138763894	-2.10237	1.65632	-5.13154	6.65608e-05	0.0412284	1.81232	PRR23C	chr3:138762689-138764113	TSS200	Island
cg24061931	chr15	75654619	-2.1023	4.86923	-4.94903	7.42651e-05	0.0412284	1.68976	MAN2C1;MAN2C1;MAN2C1;MAN2C1		Body;Body;Body;Body
cg14650228	chr8	144573510	-2.10188	4.26121	-4.75995	0.000115324	0.0424362	1.29622	ZC3H3	chr8:144568915-144570672	Body	S_Shelf
cg26051775	chr1	223945170	-2.10146	3.83659	-4.74674	0.00013502	0.0438196	1.16827	CAPN2;CAPN2		Body;Body
cg25612428	chr5	10649867	-2.10135	2.99671	-6.0392	6.25259e-06	0.0402729	3.87958	ANKRD33B	chr5:10649367-10650352	Body	Island
cg23025198	chr13	41455135	-2.10055	1.04339	-5.39512	2.65906e-05	0.0402729	2.60402	TPTE2P5;TPTE2P5		Body;Body
cg11525109	chr12	51737008	-2.10031	0.514436	-5.42825	2.46556e-05	0.0402729	2.67101	CELA1		Body
cg03721705	chr6	15517467	-2.10021	3.61517	-4.52917	0.000197902	0.0464718	0.812245	JARID2	chr6:15517282-15517557	Body	Island
cg00740389	chr12	53590448	-2.10001	4.95901	-5.17725	4.38169e-05	0.0407068	2.16023	ITGB7	chr12:53591254-53591767	Body	N_Shore
cg01561758	chr19	52514445	-2.1	2.31606	-4.67704	0.000139971	0.043981	1.12276		chr19:52511228-52511582		S_Shelf
cg19209269	chr19	28296871	-2.09931	5.34384	-5.28028	3.45799e-05	0.0402729	2.37079		chr19:28296843-28297103		Island
cg11412070	chr7	64197109	-2.098	4.28122	-5.20078	4.15072e-05	0.0407068	2.20843		chr7:64197040-64197246		Island
cg05182418	chr14	104176381	-2.09793	4.22931	-5.2717	3.5267e-05	0.0402729	2.35331	XRCC3;XRCC3;XRCC3		Body;Body;Body
cg27353309	chr11	68436786	-2.0975	4.57477	-5.46563	2.26439e-05	0.0402729	2.74641		chr11:68437639-68438019		N_Shore
cg12382846	chr20	60892121	-2.09638	3.8075	-4.53324	0.000196021	0.0464718	0.820811	LAMA5	chr20:60889011-60889248	Body	S_Shelf
cg06215859	chr16	88985709	-2.09631	3.89466	-5.44303	2.38393e-05	0.0402729	2.70084	CBFA2T3;CBFA2T3		5'UTR;Body
cg13039585	chr5	1162588	-2.09568	4.82638	-4.47414	0.000225181	0.047923	0.696371
cg15624316	chr11	35254323	-2.09536	2.48972	-6.23697	5.08639e-06	0.0402729	4.06071
cg22252462	chr6	31622318	-2.09513	1.28787	-5.13979	4.77659e-05	0.0410044	2.0834	APOM	chr6:31619856-31620525	TSS1500	S_Shore
cg05646491	chr10	135379754	-2.09463	-0.130892	-5.77928	1.35626e-05	0.0402729	3.2071	SYCE1;SYCE1;SYCE1	chr10:135378883-135379767	TSS1500;5'UTR;TSS1500	Island
cg26281971	chr19	6705647	-2.09461	1.30483	-4.59755	0.000168592	0.0452578	0.956008	C3	chr19:6707112-6707567	Body	N_Shore
cg14741792	chr15	43977890	-2.09456	3.25726	-5.27973	3.46234e-05	0.0402729	2.36968
cg11209624	chr9	131683857	-2.09434	2.70814	-5.46493	2.26801e-05	0.0402729	2.745	PHYHD1;PHYHD1;PHYHD1;PHYHD1;PHYHD1		TSS1500;1stExon;1stExon;5'UTR;5'UTR
cg08971859	chr11	66489022	-2.09315	2.92707	-5.64012	1.52491e-05	0.0402729	3.09601	SPTBN2		TSS200
cg07136554	chr14	52542167	-2.09289	2.11987	-4.40625	0.000264111	0.0495802	0.553218
cg09518293	chr2	179673636	-2.09163	1.29465	-4.54629	0.000190111	0.0463212	0.848275	TTN;TTN;TTN;TTN;TTN;TTN;TTN		TSS1500;TSS1500;TSS1500;TSS1500;TSS1500;TSS1500;TSS1500
cg02853115	chr6	31122392	-2.09158	2.42732	-5.46966	2.24372e-05	0.0402729	2.75454	CCHCR1;CCHCR1;CCHCR1	chr6:31125894-31126561	Body;Body;Body	N_Shelf
cg05600626	chr22	21991401	-2.09142	4.77033	-5.16454	4.51185e-05	0.0407068	2.13417	CCDC116		3'UTR
cg11815682	chr21	44486381	-2.09074	3.97502	-4.60968	0.000163868	0.045036	0.981488	CBS	chr21:44486140-44486465	Body	Island
cg14087341	chr9	135232075	-2.09034	2.80493	-4.733	0.000122811	0.0430726	1.23991		chr9:135229934-135230783		S_Shore
cg08632711	chr17	1029277	-2.08967	4.20466	-4.79455	0.000106382	0.0421578	1.36846	ABR;ABR	chr17:1028544-1028972	Body;5'UTR	S_Shore
cg23522508	chr19	11287505	-2.08958	4.34356	-5.19911	4.16663e-05	0.0407068	2.20502	KANK2;KANK2	chr19:11289021-11289248	Body;Body	N_Shore
cg13035254	chr15	75015138	-2.08946	5.59737	-4.48414	0.000219957	0.0475397	0.717437	CYP1A1	chr15:75018186-75019336	Body	N_Shelf
cg25265805	chr15	25428676	-2.08813	0.978379	-5.14996	4.66594e-05	0.0407737	2.10427	SNORD115-8		TSS1500
cg12077322	chr10	135098662	-2.08788	4.3005	-5.56899	1.7909e-05	0.0402729	2.95399	TUBGCP2	chr10:135098542-135099230	Body	Island
cg26029538	chr10	134851944	-2.08781	3.8528	-5.00379	6.54087e-05	0.0412284	1.80313		chr10:134853083-134853304		N_Shore
cg20533754	chr8	1245698	-2.08778	0.619533	-4.41165	0.000260779	0.0493974	0.564616		chr8:1245671-1246464		Island
cg24524245	chr8	8537351	-2.08742	1.13606	-5.04449	5.95269e-05	0.0412284	1.8872
cg02495552	chr12	132221669	-2.08738	3.86462	-4.99102	9.0402e-05	0.0412284	1.53865	SFRS8	chr12:132219327-132219539	Body	S_Shelf
cg16900091	chr7	4353846	-2.08654	3.14688	-6.04754	6.1383e-06	0.0402729	3.89572
cg04621962	chr14	39937815	-2.08642	2.12207	-5.43563	2.42444e-05	0.0402729	2.68591
cg06650698	chr1	3558138	-2.08638	4.55035	-5.74597	1.20164e-05	0.0402729	3.30607	WDR8	chr1:3559952-3561009	Body	N_Shore
cg00228144	chr11	63551684	-2.08557	1.72883	-5.07993	5.4844e-05	0.0412264	1.96027
cg02110701	chr16	88556838	-2.08486	4.077	-4.801	0.000104795	0.0421526	1.38191	ZFPM1	chr16:88558051-88558329	Body	N_Shore
cg04479971	chr11	119002018	-2.08461	3.19129	-4.63616	0.000154019	0.0445365	1.03706	HINFP;HINFP;HINFP		Body;Body;Body
cg11357369	chr6	164506268	-2.08317	2.43173	-4.6224	0.000159061	0.0447837	1.00818
cg26385897	chr8	63662874	-2.08232	4.59522	-4.78446	0.000108915	0.0423129	1.3474	NKAIN3		Body
cg08387014	chr11	1848742	-2.08221	4.09323	-5.10793	5.14097e-05	0.0412264	2.0179		chr11:1847156-1847381		S_Shore
cg17489280	chr2	219365909	-2.08194	0.77546	-6.48908	2.34207e-06	0.0402729	4.734	USP37		Body
cg00084591	chr9	102793395	-2.0813	0.851343	-4.87248	0.000101523	0.0419059	1.42337	ERP44		Body
cg05790941	chr4	170291021	-2.08093	0.998369	-4.86283	9.07394e-05	0.0412284	1.51072
cg21128539	chr18	74116273	-2.08086	2.72869	-4.73003	0.000123666	0.043241	1.2337	ZNF516	chr18:74114551-74114791	Body	S_Shore
cg03033780	chr21	40751103	-2.07929	0.926909	-5.00391	6.5391e-05	0.0412284	1.80338	WRB	chr21:40752087-40752825	TSS1500	N_Shore
cg02726715	chr3	141682743	-2.07898	1.02248	-4.96848	7.09888e-05	0.0412284	1.73005	TFDP2;TFDP2;TFDP2;TFDP2;TFDP2;TFDP2		Body;Body;Body;Body;Body;Body
cg10825481	chr1	210499017	-2.07798	0.814424	-4.81869	0.00010056	0.0417997	1.41882		chr1:210502133-210502793		N_Shelf
cg27270832	chr18	44523070	-2.07685	2.36204	-5.02596	7.18042e-05	0.0412284	1.73263		chr18:44526866-44527137		N_Shelf
cg02053257	chr3	10353648	-2.0761	4.58607	-4.82842	9.83078e-05	0.0417071	1.43908	SEC13;SEC13;SEC13;SEC13		Body;Body;Body;Body
cg06795827	chr2	3489129	-2.07579	2.28029	-5.27167	3.52692e-05	0.0402729	2.35325
cg03900366	chr1	39587573	-2.07476	0.684245	-4.94931	7.42168e-05	0.0412284	1.69034	MACF1		Body
cg21558005	chr16	11034124	-2.07464	2.16731	-4.95878	7.26036e-05	0.0412284	1.70997	DEXI	chr16:11035496-11036696	3'UTR	N_Shore
cg20455436	chr19	55994860	-2.07373	4.50963	-4.4031	0.000266075	0.0496583	0.546566	ZNF628	chr19:55992577-55996916	Body	Island
cg23377942	chr16	79042805	-2.07368	1.37887	-4.52711	0.00019886	0.0465357	0.807911	WWOX;WWOX		Body;Body
cg17944001	chr1	15610717	-2.07292	2.44518	-6.42348	2.69829e-06	0.0402729	4.61141	FHAD1		Body
cg10448692	chr12	133162043	-2.07179	5.10153	-5.73967	1.21878e-05	0.0402729	3.2936		chr12:133161834-133162101		Island
cg19953728	chr2	206981173	-2.07082	3.82821	-4.65223	0.000148335	0.0444098	1.07076	LOC100329109		Body
cg10509185	chr10	134504666	-2.07071	5.67287	-4.78763	0.000108112	0.0422976	1.35403	INPP5A	chr10:134504420-134505591	Body	Island
cg01764370	chr16	89674804	-2.07049	3.60958	-4.52471	0.000199982	0.0466269	0.802865
cg19689922	chr5	125932119	-2.07015	1.52322	-5.6482	1.80451e-05	0.0402729	2.95771	ALDH7A1	chr5:125930601-125931049	TSS1500	S_Shore
cg05490489	chr16	86930336	-2.06981	2.81938	-4.93711	7.63489e-05	0.0412284	1.66505
cg25868624	chr1	30511875	-2.06903	1.80744	-4.94903	7.42661e-05	0.0412284	1.68975	LOC101929406		TSS1500
cg01945625	chr16	1437845	-2.0686	4.04516	-5.17823	4.3718e-05	0.0407068	2.16224		chr16:1440474-1440689		N_Shelf
cg05283804	chr16	86743683	-2.06831	0.3283	-5.21873	3.98287e-05	0.0405748	2.24515
cg16366983	chr14	73764504	-2.06775	1.4095	-5.32677	5.25773e-05	0.0412264	2.0194	NUMB;NUMB;NUMB;NUMB		Body;Body;Body;Body
cg26320701	chr5	110634842	-2.06748	2.18897	-4.58183	0.000174917	0.045561	0.922983	CAMK4		Body
cg22596108	chr2	223965704	-2.0669	1.42218	-4.60457	0.000165843	0.0450778	0.970749
cg10886992	chr7	1931664	-2.06625	1.83238	-5.00168	7.58394e-05	0.0412284	1.68173	MAD1L1;MAD1L1;MAD1L1		Body;Body;Body
cg16695999	chr5	93905343	-2.06617	0.712028	-5.1667	4.48943e-05	0.0407068	2.13861	MIR1974;C5orf36;C5orf36		TSS200;5'UTR;5'UTR
cg03704748	chr2	232320773	-2.06585	3.7011	-5.30788	3.24599e-05	0.0402729	2.427	SNORA75;NCL		TSS200;Body
cg19484299	chr2	234775274	-2.06569	2.34773	-4.5856	0.000194888	0.0464509	0.838345	MSL3L2	chr2:234776882-234777098	Body	N_Shore
cg07871153	chr10	79602008	-2.0636	2.1075	-4.73404	0.000122515	0.043014	1.24207	DLG5		Body
cg18188079	chr6	31380488	-2.06278	2.5039	-4.45431	0.000235912	0.0483394	0.654586	MICA		Body
cg01563558	chr19	33460691	-2.06273	3.48397	-4.57075	0.000179519	0.0459457	0.899692	CCDC123	chr19:33462715-33463308	Body	N_Shelf
cg12543748	chr15	59727179	-2.06243	2.25118	-4.4484	0.000239209	0.048535	0.642127		chr15:59730070-59730738		N_Shelf
cg02363875	chr7	960707	-2.06228	4.19807	-4.40008	0.000267969	0.0497252	0.540197	ADAP1;ADAP1;ADAP1;ADAP1;ADAP1	chr7:960048-960351	TSS200;Body;Body;Body;Body	S_Shore
cg14993402	chr7	4909497	-2.06097	1.90399	-4.57085	0.000201563	0.0466996	0.809169	RADIL		Body
cg12977827	chr5	137512548	-2.06094	-0.167258	-5.43165	2.44656e-05	0.0402729	2.67786	BRD8;BRD8;BRD8	chr5:137514660-137514941	Body;Body;Body	N_Shelf
cg22424675	chr1	238846982	-2.05886	1.52317	-5.50371	2.07663e-05	0.0402729	2.82306
cg15530916	chr5	2006086	-2.05868	1.81266	-4.58665	0.000172953	0.0454139	0.933106		chr5:2007315-2007879		N_Shore
cg08037327	chr7	150211061	-2.0584	0.999958	-4.82595	9.88754e-05	0.0417071	1.43393	GIMAP7		TSS1500
cg24456094	chr6	37626607	-2.0582	1.25996	-5.53232	1.94609e-05	0.0402729	2.8805	MDGA1	chr6:37626026-37626446	Body	S_Shore
cg12803845	chr18	77462079	-2.0577	2.425	-5.58047	1.74497e-05	0.0402729	2.97695	CTDP1;CTDP1;CTDP1	chr18:77464324-77464945	Body;Body;Body	N_Shelf
cg07165529	chr18	74805219	-2.05629	4.37132	-4.56578	0.000181621	0.0461043	0.889254	MBP;MBP	chr18:74804127-74804460	Body;Body	S_Shore
cg01482456	chr16	75734218	-2.05571	-0.0548802	-5.17994	4.35463e-05	0.0407068	2.16575
cg15421321	chr14	105618816	-2.05566	3.74553	-5.45155	2.33815e-05	0.0402729	2.71802	JAG2;JAG2	chr14:105616987-105617309	Body;Body	S_Shore
cg00920098	chr7	2962795	-2.05493	4.66014	-4.6194	0.000160182	0.0447837	1.00188	CARD11		Body
cg06587659	chr19	24070635	-2.05427	0.653896	-5.46988	2.24261e-05	0.0402729	2.75497
cg26126181	chr5	6347990	-2.0542	3.89263	-4.75766	0.000115941	0.0424362	1.29145
cg12395823	chr5	1196154	-2.05274	1.76524	-4.60184	0.000187795	0.0462433	0.872625		chr5:1196046-1196247		Island
cg13500206	chr10	81146051	-2.05233	3.57987	-4.49366	0.000215096	0.0473066	0.737492	ZCCHC24	chr10:81145958-81146197	3'UTR	Island
cg12587618	chr11	1979879	-2.05079	4.41489	-5.12935	4.89308e-05	0.0411301	2.06193		chr11:1978152-1978427		S_Shore
cg08356102	chr2	240099720	-2.05052	4.07079	-4.65917	0.000145945	0.044263	1.08531	HDAC4	chr2:240100625-240100852	Body	N_Shore
cg14722290	chr11	3144774	-2.05026	4.53861	-4.84333	9.49529e-05	0.0414563	1.47014	OSBPL5;OSBPL5;OSBPL5	chr11:3141642-3141877	Body;Body;Body	S_Shelf
cg00149684	chr1	155097375	-2.04979	4.83802	-4.43894	0.000244589	0.048829	0.622162		chr1:155098434-155100451		N_Shore
cg09893424	chr5	26669320	-2.04892	2.22357	-4.47115	0.000253156	0.0490346	0.603891		chr5:26669548-26669904		N_Shore
cg21033167	chr8	144776444	-2.04886	3.95441	-4.90343	8.25629e-05	0.0412284	1.59514	ZNF707;ZNF707;ZNF707	chr8:144776009-144776734	Body;Body;Body	Island
cg01802152	chr16	1779640	-2.04844	3.5055	-4.66901	0.000142623	0.0441306	1.10594	MAPK8IP3;MAPK8IP3		Body;Body
cg11985754	chr4	1214965	-2.04837	3.37848	-4.71668	0.000127584	0.0436663	1.20576	CTBP1;CTBP1	chr4:1218943-1219718	Body;Body	N_Shelf
cg21965723	chr7	73800612	-2.04819	1.70594	-4.41891	0.000256372	0.0491486	0.579922	CLIP2;CLIP2		Body;Body
cg05041061	chr17	79426049	-2.04809	5.2344	-5.5591	1.83149e-05	0.0402729	2.93417	BAHCC1	chr17:79425847-79426169	Body	Island
cg19173487	chr7	43806918	-2.04779	1.27022	-4.79914	0.000105248	0.0421578	1.37805	BLVRA;BLVRA		5'UTR;5'UTR
cg17165990	chr19	19656778	-2.04769	3.87568	-5.01462	6.37881e-05	0.0412284	1.82552	CILP2	chr19:19654767-19656818	Body	Island
cg23879496	chr6	43749477	-2.04667	3.76803	-4.69979	0.000132721	0.0438196	1.17041	VEGFA;VEGFA;VEGFA;VEGFA;VEGFA;VEGFA;VEGFA;VEGFA;VEGFA;VEGFA;VEGFA;VEGFA;VEGFA;VEGFA;VEGFA;VEGFA		Body;Body;Body;Body;Body;Body;Body;Body;Body;Body;Body;Body;Body;Body;Body;Body
cg17412901	chr1	3332705	-2.04552	4.00269	-5.12506	4.94168e-05	0.0411301	2.05313	PRDM16;PRDM16	chr1:3331040-3331279	Body;Body	S_Shore
cg06424550	chr10	12808422	-2.04541	3.74641	-4.99621	6.65685e-05	0.0412284	1.78745	CAMK1D;CAMK1D		Body;Body
cg16231670	chr5	90589561	-2.04514	1.1325	-5.31786	3.17267e-05	0.0402729	2.44729
cg13098379	chr1	204839819	-2.04478	4.2999	-5.36527	2.84663e-05	0.0402729	2.54355	NFASC;NFASC;NFASC;NFASC;NFASC		5'UTR;5'UTR;5'UTR;5'UTR;5'UTR
cg07791468	chr2	31492359	-2.04478	1.0118	-4.90334	8.25803e-05	0.0412284	1.59495
cg17678740	chr7	53254947	-2.0446	0.0307728	-4.82828	9.834e-05	0.0417071	1.43879		chr7:53254982-53255204		N_Shore
cg01079950	chr5	17655356	-2.04389	1.65192	-4.41979	0.00025584	0.0491486	0.581784		chr5:17655252-17655723		Island
cg09238312	chr6	168386738	-2.04322	4.91773	-4.45019	0.000238206	0.048513	0.645897		chr6:168390141-168390354		N_Shelf
cg14188346	chr9	98811640	-2.04298	5.08789	-4.42519	0.000252613	0.0490287	0.593181
cg00649199	chr10	82119370	-2.04236	3.74455	-4.69634	0.000133795	0.0438196	1.16319	DYDC2	chr10:82116202-82117120	5'UTR	S_Shelf
cg09901100	chr7	134867116	-2.04195	2.93769	-5.15698	4.59108e-05	0.0407068	2.11867
cg16920854	chr2	191080978	-2.04118	0.434737	-4.56344	0.000205001	0.0467764	0.793999	HIBCH;HIBCH		Body;Body
cg07445515	chr16	2144857	-2.04031	4.05352	-5.28155	3.44792e-05	0.0402729	2.37339	PKD1;PKD1	chr16:2139803-2142170	Body;Body	S_Shelf
cg05717478	chr17	73726093	-2.03958	2.85635	-4.83247	9.7385e-05	0.0417071	1.44752	ITGB4;ITGB4;ITGB4	chr17:73726238-73726526	Body;Body;Body	N_Shore
cg04950702	chr1	63361369	-2.03925	1.77622	-4.56503	0.00023115	0.0480328	0.699742
cg10302285	chr4	113063260	-2.03909	2.06762	-5.93504	7.87651e-06	0.0402729	3.67732		chr4:113066470-113067379		N_Shelf
cg06137086	chr7	4348107	-2.03896	3.63443	-4.67687	0.000140024	0.043981	1.12242		chr7:4347707-4348017		S_Shore
cg13800612	chr4	7750489	-2.03889	3.87435	-5.35214	3.464e-05	0.0402729	2.38102
cg09802186	chr16	88184998	-2.03789	4.45762	-5.49489	2.11869e-05	0.0402729	2.8053		chr16:88184856-88185101		Island
cg27049388	chr6	31597909	-2.03776	0.181182	-5.87153	1.11067e-05	0.0402729	3.37988	BAT2	chr6:31599519-31599761	Body	N_Shore
cg01076051	chr5	130329564	-2.03707	1.53232	-4.90185	8.28668e-05	0.0412284	1.59185		chr5:130330771-130331092		N_Shore
cg20003976	chr1	76188832	-2.03699	2.03819	-5.51992	2.0016e-05	0.0402729	2.85562	ACADM;ACADM	chr1:76189916-76190730	TSS1500;TSS1500	N_Shore
cg26896904	chr11	113295287	-2.03674	4.95702	-4.39999	0.000268028	0.0497252	0.54	DRD2;DRD2		Body;Body
cg14655345	chr4	185659507	-2.0364	1.18395	-5.00666	6.49756e-05	0.0412284	1.80906		chr4:185654505-185655515		S_Shelf
cg19845127	chr8	1320565	-2.03389	1.87376	-5.45848	2.30153e-05	0.0402729	2.73201		chr8:1321232-1321638		N_Shore
cg04016730	chr6	31513886	-2.03384	1.18563	-5.37658	2.77401e-05	0.0402729	2.56648	NFKBIL1;NFKBIL1;ATP6V1G2;NFKBIL1;NFKBIL1;ATP6V1G2	chr6:31509668-31509896	TSS1500;TSS1500;Body;TSS1500;TSS1500;Body	S_Shelf
cg01723761	chr13	101186107	-2.03364	0.54788	-5.0971	5.27118e-05	0.0412264	1.99561	A2LD1	chr13:101184396-101184848	TSS200	S_Shore
cg04997435	chr5	153588790	-2.03364	2.78329	-4.93077	7.74806e-05	0.0412284	1.6519	GALNT10		Body
cg17034342	chr12	132870388	-2.03344	2.77641	-5.17929	4.36117e-05	0.0407068	2.16441	GALNT9	chr12:132872343-132872586	Body	N_Shore
cg08441918	chr19	6495210	-2.03267	2.67646	-5.10533	5.17186e-05	0.0412264	2.01256	TUBB4;MIR220B	chr19:6495192-6496225	Body;TSS1500	Island
cg25127064	chr7	1694822	-2.03068	0.788491	-4.93821	8.75076e-05	0.0412284	1.55611
cg06751603	chr19	11152063	-2.03036	4.01868	-4.65627	0.000146939	0.0443305	1.07923	SMARCA4;SMARCA4;SMARCA4;SMARCA4;SMARCA4;SMARCA4;SMARCA4	chr19:11151870-11152157	Body;Body;Body;Body;Body;Body;Body	Island
cg24450303	chr8	143694010	-2.02997	4.99404	-4.50526	0.000209318	0.0470252	0.761926	ARC;ARC	chr8:143694430-143696166	1stExon;3'UTR	N_Shore
cg07166601	chr14	86089456	-2.02993	3.77573	-4.44689	0.000240062	0.0486183	0.638932	FLRT2		Body
cg02524833	chr20	60954487	-2.02899	3.11174	-4.7179	0.00012722	0.0436617	1.20832		chr20:60953414-60953668		S_Shore
cg03480871	chr9	69002517	-2.02886	1.01492	-6.0989	5.48066e-06	0.0402729	3.99479	MIR1299		TSS200
cg22053796	chr13	21304026	-2.0287	4.08378	-4.97722	6.9564e-05	0.0412284	1.74816	N6AMT2		Body
cg21229135	chr14	73437666	-2.02864	3.29311	-4.42488	0.000252802	0.0490287	0.592511	ZFYVE1;ZFYVE1		Body;Body
cg24330746	chr19	7913785	-2.02862	5.31752	-4.68998	0.0001358	0.0438505	1.14986	EVI5L;EVI5L	chr19:7913751-7913968	Body;Body	Island
cg14867639	chr12	100590495	-2.02847	1.44136	-4.76873	0.000112985	0.0424362	1.31457		chr12:100593253-100593814		N_Shelf
cg20963267	chr11	85568704	-2.02819	1.65476	-4.97131	7.05234e-05	0.0412284	1.73593	CCDC83	chr11:85565908-85566451	5'UTR	S_Shelf
cg04281142	chr8	124177306	-2.02793	0.823793	-4.91959	7.95198e-05	0.0412284	1.62869		chr8:124172800-124173541		S_Shelf
cg22542702	chr2	132384461	-2.02771	5.25218	-4.53957	0.000193133	0.0463293	0.834128
cg04194457	chr20	52493238	-2.0275	1.2438	-5.16617	4.4949e-05	0.0407068	2.13752	SUMO1P1		TSS1500
cg13351352	chr19	40751858	-2.02671	2.32237	-4.86993	8.92509e-05	0.0412284	1.52551	AKT2		Body
cg18933742	chr5	176880648	-2.02643	4.62375	-4.89822	8.35692e-05	0.0412284	1.58431	PRR7;PRR7;PRR7	chr5:176881221-176883117	5'UTR;5'UTR;5'UTR	N_Shore
cg16993936	chr10	13146903	-2.02637	2.33204	-4.46146	0.000231986	0.0480769	0.669648	OPTN;OPTN;OPTN;OPTN		5'UTR;5'UTR;5'UTR;5'UTR
cg01523759	chr16	89202603	-2.02628	1.63375	-4.40009	0.000267961	0.0497252	0.540222	ACSF3;ACSF3;ACSF3		Body;Body;Body
cg13804788	chr14	101359965	-2.02575	1.86795	-4.76678	0.0001135	0.0424362	1.3105	MEG8		TSS1500
cg17622723	chr5	60148797	-2.02557	-0.00979732	-4.71316	0.000128636	0.0436756	1.19841
cg06444189	chr12	6953740	-2.02451	1.37688	-4.97415	7.0061e-05	0.0412284	1.7418	GNB3;GNB3		Body;Body
cg01454036	chr1	228991697	-2.02437	1.88833	-5.09043	5.35297e-05	0.0412264	1.98189
cg11727826	chr14	51555158	-2.02422	-1.17764	-4.58064	0.000175405	0.045561	0.920482	TRIM9;TRIM9		Body;Body
cg20323509	chr8	114389479	-2.02421	0.99562	-4.4132	0.000259832	0.0493974	0.567884	CSMD3;CSMD3;CSMD3		Body;Body;TSS200
cg02236554	chr2	2672718	-2.02385	5.28419	-4.46695	0.000229015	0.0480328	0.681219
cg20361427	chr7	7610535	-2.02319	0.733948	-5.12385	5.76339e-05	0.0412284	1.92855	MIOS	chr7:7606372-7607023	5'UTR	S_Shelf
cg07638362	chr6	168388658	-2.023	3.80322	-5.08999	5.35839e-05	0.0412264	1.98099		chr6:168390141-168390354		N_Shore
cg02905599	chr12	133249096	-2.02264	1.6441	-4.65115	0.000148711	0.0444188	1.06849	POLE	chr12:133249979-133250243	Body	N_Shore
cg13965201	chr1	150210352	-2.02254	1.35332	-4.67269	0.000141403	0.0441075	1.11364		chr1:150206971-150207842		S_Shelf
cg05236530	chr12	7362357	-2.0215	3.42145	-4.46776	0.000228578	0.0480328	0.682931	PEX5;PEX5;PEX5;PEX5;PEX5		Body;Body;Body;Body;Body
cg21508789	chr12	132643316	-2.02084	4.4199	-5.38576	2.71648e-05	0.0402729	2.58507		chr12:132639460-132639949		S_Shelf
cg20015424	chr20	62122372	-2.02064	1.14773	-4.91884	7.9658e-05	0.0412284	1.62714	EEF1A2	chr20:62119198-62120620	Body	S_Shore
cg09435227	chr3	55505073	-2.02057	1.78469	-5.51936	2.00415e-05	0.0402729	2.85449	WNT5A	chr3:55504201-55504453	Body	S_Shore
cg19519630	chr1	3617886	-2.02052	2.29677	-5.39707	2.64722e-05	0.0402729	2.60798	TP73;TP73;TP73;TP73		Body;Body;Body;Body
cg04897041	chr16	1536462	-2.01999	3.73417	-4.56944	0.000180068	0.0459794	0.896954	C16orf38	chr16:1535925-1536576	Body	Island
cg07998558	chr7	150648497	-2.01944	2.16073	-4.42602	0.000252126	0.0490287	0.594916	KCNH2;KCNH2;KCNH2	chr7:150647991-150648918	Body;Body;Body	Island
cg02092014	chr6	13717068	-2.01925	1.20879	-4.46952	0.000227635	0.0480328	0.686644
cg09601319	chr22	31473203	-2.0192	1.7539	-4.42889	0.00025043	0.0489611	0.600975		chr22:31476872-31477505		N_Shelf
cg01567751	chr14	101908331	-2.01889	1.74566	-5.15265	4.63715e-05	0.0407068	2.10978		chr14:101908781-101909022		N_Shore
cg02084259	chr15	34178478	-2.01883	2.09723	-5.00106	6.58247e-05	0.0412284	1.79748	AVEN		Body
cg23999337	chr8	9045328	-2.0188	1.31353	-4.71822	0.000127125	0.0436471	1.20899
cg12374796	chr8	127441453	-2.01833	1.36824	-4.64563	0.000150643	0.0444913	1.05692
cg25542053	chr13	113718119	-2.0183	2.38274	-5.54868	1.87522e-05	0.0402729	2.91331	MCF2L;MCF2L	chr13:113721520-113722207	Body;Body	N_Shelf
cg13522114	chr19	6216405	-2.01686	4.72879	-5.12973	4.8888e-05	0.0411301	2.06271	MLLT1	chr19:6215147-6215566	Body	S_Shore
cg15353923	chr12	131518782	-2.01672	3.2432	-4.54373	0.000191256	0.0463293	0.842889	GPR133	chr12:131517267-131517624	Body	S_Shore
cg01116460	chr4	15879824	-2.01661	1.92036	-5.01638	6.35292e-05	0.0412284	1.82915
cg19301602	chr3	46855194	-2.01632	0.902474	-5.60733	1.97334e-05	0.0402729	2.87883		chr3:46853727-46854138		S_Shore
cg23299385	chr16	29789164	-2.01613	1.91995	-4.68025	0.000138923	0.0439694	1.12949	ZG16		TSS1500
cg01869428	chr17	8222055	-2.01608	2.45995	-5.7626	1.15763e-05	0.0402729	3.33893	ARHGEF15;ARHGEF15;ARHGEF15;ARHGEF15		Body;Body;ExonBnd;ExonBnd
cg13833729	chr16	23452999	-2.01601	1.73445	-4.4746	0.00022494	0.0478942	0.697331	COG7		Body
cg17822779	chr8	135174326	-2.01406	1.48419	-5.55449	1.85072e-05	0.0402729	2.92494
cg02705487	chr16	704060	-2.01349	4.02613	-5.04515	5.94371e-05	0.0412284	1.88855	WDR90	chr16:698826-700244	Body	S_Shelf
cg16064925	chr18	72200626	-2.01235	3.07071	-4.62441	0.000158314	0.0447429	1.0124	CNDP1		TSS1500
cg02985139	chr13	112620260	-2.01218	2.95246	-4.54414	0.000191073	0.0463293	0.843747
cg00729184	chr1	111644403	-2.01208	0.168788	-6.02374	8.00639e-06	0.0402729	3.67107
cg17075461	chr12	55117297	-2.01193	2.27958	-5.44969	2.79126e-05	0.0402729	2.57235
cg08143701	chr19	1957871	-2.01119	3.23791	-4.60421	0.000165981	0.0450778	0.97	CSNK1G2	chr19:1957774-1958038	5'UTR	Island
cg17840849	chr17	1027225	-2.0102	4.73859	-4.65719	0.000146621	0.0443305	1.08117	ABR;ABR	chr17:1028544-1028972	Body;Body	N_Shore
cg05334032	chr14	105041531	-2.00956	4.69737	-4.7489	0.000118335	0.042573	1.27315		chr14:105041307-105041561		Island
cg10399970	chr7	12510772	-2.00934	3.92916	-4.6916	0.000135285	0.0438196	1.15327
cg24625034	chr7	80771132	-2.00872	3.95783	-5.5533	1.85569e-05	0.0402729	2.92257
cg19595970	chr16	14173035	-2.00818	1.98147	-4.79778	0.000138143	0.0439694	1.15219	MKL2;MKL2		5'UTR;5'UTR
cg16901465	chr2	22189743	-2.00797	1.41111	-5.32384	3.12954e-05	0.0402729	2.45945
cg05328057	chr16	66436664	-2.00775	4.38329	-5.43104	2.44995e-05	0.0402729	2.67663	CDH5	chr16:66436577-66437079	Body	Island
cg10054948	chr15	56496061	-2.0072	-0.0646715	-4.5315	0.000196821	0.0464718	0.817159	RFX7		Body
cg14520079	chr3	106825871	-2.00686	-0.410351	-4.55605	0.00018581	0.0461823	0.8688
cg21839284	chr1	54359146	-2.00631	0.337421	-4.86088	9.11504e-05	0.0412284	1.50668	DIO1;DIO1;DIO1;DIO1	chr1:54355354-54355656	TSS1500;TSS1500;TSS1500;TSS1500	S_Shelf
cg06946213	chr6	103358678	-2.00629	3.69501	-4.60712	0.000164853	0.0450766	0.976114
cg24234827	chr13	111285565	-2.00589	3.8819	-4.57942	0.000175908	0.0456315	0.917916	CARKD		Body
cg06996389	chr10	132546174	-2.00547	1.76896	-4.74426	0.000135783	0.0438505	1.15506
cg19884556	chr6	159128336	-2.00535	0.873203	-5.11743	5.02952e-05	0.0412264	2.03743	SYTL3		Body
cg07419975	chr11	2203815	-2.00518	4.90302	-5.3811	2.74552e-05	0.0402729	2.57564
cg27408238	chr7	150140053	-2.00492	4.2699	-5.22141	3.9584e-05	0.0405748	2.25063
cg03764219	chr17	17701197	-2.00486	2.662	-5.14466	4.72334e-05	0.0410044	2.09338	RAI1	chr17:17700870-17701080	Body	S_Shore
cg04342169	chr12	54670226	-2.00403	0.584902	-4.50484	0.000209526	0.0470304	0.761037	CBX5	chr12:54673322-54673550	5'UTR	N_Shelf
cg03553613	chr16	87879502	-2.00402	4.41256	-4.80527	0.000103755	0.0419931	1.39084	SLC7A5		Body
cg11270834	chr5	1463488	-2.00371	2.43415	-4.93917	7.5985e-05	0.0412284	1.66931	LPCAT1	chr5:1463343-1463851	3'UTR	Island
cg26664107	chr7	4201510	-2.00366	2.4115	-5.1634	4.52371e-05	0.0407068	2.13184	SDK1;SDK1		Body;Body
cg01708693	chr16	2314216	-2.0032	2.8806	-4.64552	0.000150682	0.0444913	1.05669	RNPS1;RNPS1	chr16:2317445-2319000	Body;Body	N_Shelf
cg10594510	chr5	1089753	-2.0029	4.81338	-4.77537	0.000111248	0.0424362	1.32843	SLC12A7	chr5:1087533-1087909	Body	S_Shore
cg26531195	chr11	64097053	-2.0024	1.7984	-4.67664	0.000241324	0.0486221	0.682896
cg00823789	chr12	124001205	-2.00191	1.93195	-4.70874	0.000129974	0.043765	1.18914	RILPL1		Body
cg24728180	chr11	68133235	-2.0018	3.54482	-5.49158	2.13466e-05	0.0402729	2.79866	LRP5		Body
cg21009935	chr11	68158312	-2.00063	4.85646	-4.87923	8.73413e-05	0.0412284	1.54485	LRP5	chr11:68158059-68158365	Body	Island
cg12439834	chr1	1410849	-2.00042	2.98653	-5.40598	2.59399e-05	0.0402729	2.62599	ATAD3B	chr1:1414034-1414532	Body	N_Shelf
cg22867154	chr2	96678476	-2.00019	1.56588	-5.37197	2.80339e-05	0.0402729	2.55714	LOC729234	chr2:96676160-96676733	Body	S_Shore
cg12172137	chr12	127825443	-2.0001	1.30162	-5.34173	3.00401e-05	0.0402729	2.4958	LOC101927616		TSS1500
cg16144206	chr13	98728829	-2.00008	4.04928	-4.55871	0.000184655	0.0461823	0.874393
cg20011604	chr13	19751301	-1.99979	2.87167	-4.98545	6.82499e-05	0.0412284	1.76518	TUBA3C	chr13:19751260-19751483	Body	Island
cg22241014	chr3	50228212	-1.9988	3.42423	-4.45441	0.000235857	0.0483394	0.654795	GNAT1;GNAT1	chr3:50230430-50232344	TSS1500;TSS1500	N_Shelf
cg14292200	chr5	172682189	-1.99868	1.67367	-4.6891	0.000175589	0.0455771	0.904662
cg07448840	chr7	66308541	-1.99848	2.28264	-4.95812	7.27153e-05	0.0412284	1.7086	LOC729156	chr7:66309503-66310040	Body	N_Shore
cg15119070	chr15	99028659	-1.99837	0.0246757	-5.02737	6.19336e-05	0.0412284	1.85185	FAM169B		Body
cg16516670	chr8	71382800	-1.99823	1.32507	-4.45756	0.000261155	0.0493974	0.572667	LOC101926892		TSS1500
cg07940198	chr4	74759644	-1.99819	1.87384	-6.31732	3.39716e-06	0.0402729	4.41155
cg27553988	chr2	1266573	-1.99817	2.64198	-5.55204	1.86102e-05	0.0402729	2.92003	SNTG2	chr2:1266419-1266661	Body	Island
cg03458836	chr4	69054755	-1.99799	-0.0260615	-5.54392	1.89556e-05	0.0402729	2.90377	LOC100130017;FLJ41562		Body;3'UTR
cg22149610	chr6	31857034	-1.99549	4.32572	-4.59134	0.000171064	0.0453945	0.942958	EHMT2;EHMT2	chr6:31856896-31857104	Body;Body	Island
cg00090197	chr1	43738732	-1.99528	4.10282	-5.01894	6.31532e-05	0.0412284	1.83445	TMEM125	chr1:43738484-43738829	Body	Island
cg12673840	chr5	133193418	-1.99465	1.935	-6.74753	1.34802e-06	0.0402729	5.21016
cg08363518	chr19	42905128	-1.99426	1.76448	-5.31693	3.17947e-05	0.0402729	2.44539		chr19:42905723-42906350		N_Shore
cg27659478	chr17	73891062	-1.99397	4.7708	-4.44867	0.000239061	0.048535	0.642681	TRIM65	chr17:73892496-73893448	Body	N_Shore
cg05363350	chr1	46727745	-1.99386	1.50957	-4.84571	9.44268e-05	0.0414163	1.4751	RAD54L;RAD54L		Body;Body
cg12985204	chr11	117352939	-1.99319	1.68207	-4.40047	0.000267723	0.0497252	0.541022	DSCAML1	chr11:117352691-117352961	Body	Island
cg12856433	chr11	44084185	-1.99275	1.91673	-4.44005	0.000243947	0.0487749	0.624521		chr11:44087518-44088165		N_Shelf
cg10787614	chr12	5998329	-1.99201	3.91107	-5.51272	2.03458e-05	0.0402729	2.84116	ANO2		Body
cg10266977	chr6	169854386	-1.992	2.08872	-4.7486	0.00011842	0.042573	1.27251		chr6:169852315-169852680		S_Shore
cg20009378	chr13	114325829	-1.99198	5.7659	-4.77293	0.000111883	0.0424362	1.32334	GRK1		Body
cg14177934	chr11	63529891	-1.99195	5.02494	-4.51093	0.000206552	0.0468324	0.773862	C11orf95	chr11:63529888-63531834	3'UTR	Island
cg07174809	chr14	106337478	-1.9919	0.452119	-4.92517	7.84955e-05	0.0412284	1.64027		chr14:106333492-106333920		S_Shelf
cg04825182	chr10	101539781	-1.99159	-0.391448	-5.34572	2.97674e-05	0.0402729	2.50389
cg14071503	chr19	50391752	-1.99124	3.44661	-4.41973	0.000255874	0.0491486	0.581665	TBC1D17;TBC1D17	chr19:50391456-50391961	Body;Body	Island
cg02984449	chr7	68947792	-1.99124	1.96157	-5.58259	1.73662e-05	0.0402729	2.98118
cg06842778	chr10	133861233	-1.99007	4.52373	-4.98759	6.79121e-05	0.0412284	1.76961
cg13398268	chr2	8852286	-1.98926	4.88289	-4.82293	0.00011358	0.0424362	1.32302
cg01236774	chr12	122007814	-1.98889	0.847175	-4.69447	0.000152061	0.0444913	1.06182	KDM2B;KDM2B		Body;Body
cg17073323	chr3	12876902	-1.98878	1.59403	-4.40968	0.000261989	0.0494334	0.560462	RPL32;RPL32;RPL32		3'UTR;3'UTR;3'UTR
cg10734432	chr8	145180544	-1.98814	2.51611	-6.19623	4.42542e-06	0.0402729	4.18142		chr8:145180543-145181000		Island
cg04332433	chr3	195536520	-1.988	3.649	-4.57443	0.000177977	0.0458537	0.907429	MUC4;MUC4;MUC4		Body;Body;Body
cg20307391	chr7	75189069	-1.98793	3.28916	-4.61633	0.000161336	0.0447837	0.995449	HIP1	chr7:75189055-75189289	Body	Island
cg26333902	chr8	17354701	-1.98759	-1.43795	-4.49796	0.000238097	0.048513	0.659694	SLC7A2;SLC7A2	chr8:17354321-17355250	1stExon;5'UTR	Island
cg02565297	chr12	133144810	-1.98705	2.2957	-4.61014	0.000163694	0.0450328	0.982442	FBRSL1	chr12:133146517-133148261	Body	N_Shore
cg10194352	chr16	55422784	-1.98663	-0.232995	-5.11812	5.02147e-05	0.0412264	2.03886
cg10424330	chr16	71894309	-1.98623	3.11401	-5.5248	1.97957e-05	0.0402729	2.86541	ZNF821;ATXN1L	chr16:71894107-71894394	Body;Body	Island
cg17267720	chr15	34396248	-1.98544	2.1569	-5.1256	6.74258e-05	0.0412284	1.79956	PGBD4	chr15:34393814-34394264	1stExon	S_Shore
cg11212451	chr5	173198508	-1.98539	3.91242	-4.55417	0.000186634	0.046223	0.864833
cg25038954	chr11	72501130	-1.98495	3.98533	-4.54735	0.000189642	0.0463212	0.850489	STARD10	chr11:72504665-72505127	5'UTR	N_Shelf
cg19788417	chr20	30027638	-1.98487	0.696143	-5.04057	6.00693e-05	0.0412284	1.87911	DEFB123		TSS1500
cg26013057	chr19	58456148	-1.98482	3.9269	-4.98473	6.83625e-05	0.0412284	1.76371	ZNF256	chr19:58458686-58459219	Body	N_Shelf
cg26458775	chr17	38167380	-1.98479	4.3554	-4.7544	0.000116827	0.0425151	1.28464
cg08922032	chr15	24920473	-1.98476	3.2094	-4.556	0.000185832	0.0461823	0.868693	C15orf2	chr15:24920613-24921252	TSS200	N_Shore
cg21452447	chr2	1880131	-1.9843	1.99585	-4.79467	0.000106351	0.0421578	1.36873	MYT1L		Body
cg09493654	chr2	39715532	-1.98349	1.02295	-4.91318	8.07131e-05	0.0412284	1.61538	LOC728730		Body
cg16363447	chr4	25678113	-1.98316	5.84868	-5.17613	4.39295e-05	0.0407068	2.15795	SLC34A2	chr4:25677808-25678132	Body	Island
cg16961048	chr11	67080713	-1.98254	1.83954	-4.93567	7.66054e-05	0.0412284	1.66205		chr11:67084688-67085813		N_Shelf
cg22373225	chr11	45234334	-1.98236	5.98153	-4.49778	0.000213025	0.0471702	0.746173	PRDM11	chr11:45234222-45234428	Body	Island
cg16659151	chr3	136233959	-1.98184	0.894164	-4.63158	0.000155677	0.0446124	1.02746	STAG1		Body
cg19282019	chr18	44140108	-1.98136	3.3076	-5.47955	2.19383e-05	0.0402729	2.77445	LOXHD1;LOXHD1	chr18:44140362-44140575	TSS1500;Body	N_Shore
cg04051962	chr16	1570409	-1.98083	2.21488	-4.56557	0.000181712	0.0461043	0.888804	IFT140		Body
cg00083535	chr8	140871048	-1.98082	5.38632	-4.5072	0.000208371	0.0469901	0.765995	TRAPPC9;TRAPPC9		Body;Body
cg03164112	chr2	237174027	-1.97994	1.7799	-5.02841	6.17836e-05	0.0412284	1.85401	ASB18		TSS1500
cg03933324	chr22	40045572	-1.97878	4.81678	-5.02212	6.26901e-05	0.0412284	1.84102	CACNA1I;CACNA1I	chr22:40045535-40045961	Body;Body	Island
cg01692626	chr14	102504880	-1.97752	4.76108	-5.17911	4.36297e-05	0.0407068	2.16404	DYNC1H1		Body
cg25514992	chr13	60014335	-1.97733	4.83466	-4.53027	0.000197391	0.0464718	0.814563
cg22599115	chr5	1223262	-1.97715	2.86738	-4.96023	7.23605e-05	0.0412284	1.71296	SLC6A19	chr5:1226976-1227305	3'UTR	N_Shelf
cg25829961	chr21	46900754	-1.97711	3.24373	-4.54593	0.000190274	0.0463246	0.847508	COL18A1;COL18A1;COL18A1	chr21:46898565-46898993	Body;Body;Body	S_Shore
cg06067393	chr3	86780723	-1.97691	4.69171	-5.26986	3.54158e-05	0.0402729	2.34957
cg21444347	chr13	45619272	-1.97605	2.78446	-5.42122	2.50538e-05	0.0402729	2.65681
cg08021734	chr7	1955141	-1.97512	1.84242	-5.78718	1.09558e-05	0.0402729	3.38742	MAD1L1;MAD1L1;MAD1L1		Body;Body;Body
cg00019091	chr12	112934408	-1.97507	0.0945664	-5.24082	4.43726e-05	0.0407068	2.16118	PTPN11		Body
cg07129595	chr6	116883961	-1.97485	1.75205	-4.79334	0.000106682	0.0421616	1.36594
cg08117436	chr1	93293756	-1.97478	-0.0453837	-4.67048	0.000160596	0.0447837	1.01289		chr1:93297498-93298122		N_Shelf
cg26840922	chr3	141622569	-1.97478	1.15409	-5.01159	7.41654e-05	0.0412284	1.70377	ATP1B3		Body
cg14751552	chr8	74209522	-1.97437	4.80588	-5.02539	7.18964e-05	0.0412284	1.73148	RDH10	chr8:74206223-74208179	Body	S_Shore
cg22007329	chr3	195258736	-1.97434	2.10119	-5.07891	5.49739e-05	0.0412284	1.95816	PPP1R2;PPP1R2;PPP1R2		Body;Body;Body
cg02005782	chr7	105857664	-1.97373	0.460459	-5.47352	2.64825e-05	0.0402729	2.6189
cg12821645	chr2	159801634	-1.97335	1.19376	-4.75007	0.000118015	0.042573	1.27558
cg11993506	chr4	1593537	-1.97327	2.33289	-4.91407	8.05455e-05	0.0412284	1.61724		chr4:1595293-1595539		N_Shore
cg05344902	chr7	40575355	-1.97303	-0.784864	-4.41662	0.000257752	0.0492597	0.575099	SUGCT;SUGCT;SUGCT;SUGCT		Body;Body;Body;Body
cg24830524	chr2	238249152	-1.97301	5.82948	-4.9183	7.97578e-05	0.0412284	1.62602	COL6A3;COL6A3;COL6A3		Body;Body;Body
cg02543519	chr7	157545179	-1.97244	2.01756	-5.92629	8.03129e-06	0.0402729	3.66025	PTPRN2;PTPRN2;PTPRN2		Body;Body;Body
cg06486618	chr19	524262	-1.97168	3.09316	-4.85573	0.000121605	0.042896	1.27424		chr19:524156-524369		Island
cg07261133	chr14	23923449	-1.97076	1.06762	-5.03886	6.97517e-05	0.0412284	1.75849
cg25699052	chr10	126312068	-1.97062	4.02124	-4.84367	9.48776e-05	0.0414563	1.47085	FAM53B		Body
cg21189611	chr9	97691844	-1.9702	5.224	-4.53587	0.000218329	0.0475397	0.737483	C9orf3		Body
cg17172090	chr6	2926650	-1.96997	0.881963	-4.9012	8.29912e-05	0.0412284	1.59051
cg03760138	chr1	1079260	-1.96989	2.63998	-4.62135	0.000159452	0.0447837	1.00598
cg23778978	chr6	138181603	-1.96944	1.12084	-5.79486	1.0769e-05	0.0402729	3.40255
cg03388324	chr6	118895754	-1.96941	2.16457	-4.47266	0.000225966	0.0479583	0.693247	CEP85L;CEP85L;CEP85L		Body;Body;Body
cg27514509	chr10	100167426	-1.96908	4.66636	-4.81739	0.000100866	0.0417997	1.4161	PYROXD2		Body
cg14253461	chr2	105363367	-1.96905	4.70152	-4.73787	0.000121423	0.042896	1.25008
cg14977279	chr14	105609411	-1.96858	3.97178	-5.63354	1.54773e-05	0.0402729	3.08289	JAG2;JAG2	chr14:105608959-105609473	Body;Body	Island
cg07080653	chr4	54374249	-1.96842	3.87026	-4.76884	0.000112956	0.0424362	1.3148	LNX1;LNX1		Body;Body
cg27174787	chr19	16178240	-1.96819	3.16153	-5.41968	2.51419e-05	0.0402729	2.65369	TPM4	chr19:16178396-16178609	TSS200	N_Shore
cg12715395	chr1	2359968	-1.96767	4.23217	-4.39437	0.000271591	0.0498465	0.528139		chr1:2359926-2360167		Island
cg21379682	chr3	31592852	-1.96765	1.32266	-4.97698	6.96031e-05	0.0412284	1.74765	STT3B		Body
cg13675738	chr11	18203634	-1.96748	0.377111	-4.85833	9.16933e-05	0.0412284	1.50137
cg19269511	chr10	132890839	-1.96727	0.148025	-4.84826	0.000107246	0.042224	1.37434	TCERG1L	chr10:132893428-132893688	3'UTR	N_Shelf
cg12198254	chr3	11521788	-1.96722	1.8645	-5.00018	6.59593e-05	0.0412284	1.79565	ATG7;ATG7;ATG7		Body;Body;Body
cg06010390	chr7	101849120	-1.96716	4.25962	-4.49361	0.000215121	0.0473066	0.737388	CUX1;CUX1;CUX1		Body;Body;Body
cg12616097	chr1	17051629	-1.96709	3.72403	-4.44782	0.000239537	0.0485442	0.640897		chr1:17051491-17051891		Island
cg04282497	chr4	82350883	-1.96708	2.54846	-4.43429	0.000247272	0.0489433	0.612367	RASGEF1B		Body
cg17330061	chr7	98630634	-1.96705	3.88596	-4.95359	8.45232e-05	0.0412284	1.58709	SMURF1;SMURF1	chr7:98633091-98633304	Body;Body	N_Shelf
cg09053902	chr16	4034298	-1.96595	4.08215	-4.9556	7.3142e-05	0.0412284	1.70337	ADCY9		Body
cg22064129	chr18	43194482	-1.96583	1.84756	-4.65426	0.000147631	0.044338	1.07502	SLC14A2		TSS1500
cg23519421	chr12	10364612	-1.96544	3.49106	-4.65878	0.000146077	0.044287	1.0845	GABARAPL1	chr12:10365369-10365721	TSS1500	N_Shore
cg17278472	chr17	17859971	-1.96522	3.78091	-4.47756	0.000223381	0.0478488	0.703572	TOM1L2;TOM1L2		Body;Body
cg04571819	chr5	177645550	-1.96506	2.04904	-4.62352	0.000158642	0.0447429	1.01055	PHYKPL;PHYKPL;PHYKPL;PHYKPL;PHYKPL		Body;Body;Body;Body;Body
cg08643618	chr1	1189466	-1.96457	5.25751	-4.94784	7.44712e-05	0.0412284	1.68729	UBE2J2;UBE2J2;UBE2J2;UBE2J2	chr1:1189396-1190245	3'UTR;3'UTR;3'UTR;3'UTR	Island
cg08527172	chr7	62560487	-1.9644	0.54901	-4.43844	0.000244876	0.0488379	0.621108
cg23590389	chr7	157102769	-1.96437	4.65215	-4.75741	0.000116009	0.0424362	1.29093
cg07478662	chr19	5047466	-1.9642	4.98746	-4.77552	0.00011121	0.0424362	1.32874	KDM4B	chr19:5047451-5047830	Body	Island
cg15175648	chr16	28635358	-1.96385	4.07421	-4.98518	6.82924e-05	0.0412284	1.76463	SULT1A1	chr16:28634440-28635031	TSS1500	S_Shore
cg23807500	chr11	2424287	-1.9618	4.69438	-5.2289	3.89086e-05	0.0405748	2.26594	TSSC4	chr11:2421040-2422474	Body	S_Shore
cg11401452	chr8	22745390	-1.96149	-0.954589	-4.97558	6.9829e-05	0.0412284	1.74476	LOC101929237;PEBP4		Body;Body
cg17151621	chr3	186330067	-1.96131	3.39986	-4.82686	9.86658e-05	0.0417071	1.43583	AHSG		TSS1500
cg21094737	chr17	80964568	-1.96108	1.26067	-5.05355	5.82921e-05	0.0412284	1.9059	B3GNTL1	chr17:80960510-80963045	Body	S_Shore
cg03704006	chr16	88994295	-1.96076	5.8833	-4.68613	0.000137026	0.0439108	1.14181	CBFA2T3;CBFA2T3	chr16:88994137-88994442	5'UTR;Body	Island
cg07463455	chr15	85215271	-1.96005	0.830611	-4.44235	0.000242636	0.04873	0.629359	SEC11A;SEC11A;SEC11A;SEC11A;SEC11A;SEC11A;SEC11A		Body;Body;Body;Body;Body;Body;Body
cg07287401	chr10	134054776	-1.95998	3.39719	-5.39404	2.66561e-05	0.0402729	2.60184	STK32C		Body
cg16317549	chr4	129658416	-1.95898	2.04232	-5.47862	2.19846e-05	0.0402729	2.77258
cg08547352	chr6	38128956	-1.95898	3.57891	-4.50152	0.000211163	0.047071	0.754053
cg12874792	chr14	68831098	-1.9586	4.50151	-4.8562	9.21498e-05	0.0412375	1.49693	RAD51L1;RAD51L1;RAD51L1		Body;Body;Body
cg04951131	chr2	242168856	-1.95851	1.88011	-4.88117	8.6948e-05	0.0412284	1.54888	HDLBP;HDLBP		3'UTR;3'UTR
cg00849267	chr16	968265	-1.95785	4.45253	-5.16685	4.4879e-05	0.0407068	2.13891	LMF1	chr16:967241-967619	Body	S_Shore
cg03237431	chr17	65039695	-1.95778	5.11889	-5.48826	2.15082e-05	0.0402729	2.79198	CACNG1	chr17:65040729-65041029	TSS1500	N_Shore
cg03596320	chr19	55757936	-1.95753	1.1188	-5.77147	1.13483e-05	0.0402729	3.35644	SAPS1		Body
cg21540367	chr7	100175462	-1.95751	1.90763	-4.83276	9.73182e-05	0.0417071	1.44813	LRCH4	chr7:100171148-100172286	Body	S_Shelf
cg01380281	chr16	67213404	-1.95743	6.5927	-6.06964	5.84602e-06	0.0402729	3.93838	KIAA0895L	chr16:67211933-67212509	Body	S_Shore
cg15633661	chr11	64297928	-1.95731	1.69437	-4.50964	0.00020718	0.0468741	0.771136
cg03926784	chr1	159892714	-1.95716	-0.929029	-4.70194	0.000132056	0.0438196	1.17491	TAGLN2;TAGLN2;TAGLN2	chr1:159894329-159895398	Body;5'UTR;5'UTR	N_Shore
cg08990514	chr17	48672483	-1.95698	2.89518	-4.93858	7.60892e-05	0.0412284	1.66809	CACNA1G;CACNA1G;CACNA1G;CACNA1G;CACNA1G;CACNA1G;CACNA1G;CACNA1G;CACNA1G;CACNA1G;CACNA1G;CACNA1G;CACNA1G;CACNA1G;CACNA1G		Body;Body;Body;Body;Body;Body;Body;Body;Body;Body;Body;Body;Body;Body;Body
cg13114836	chr1	10720993	-1.95673	1.89919	-5.36369	2.85692e-05	0.0402729	2.54035	CASZ1;CASZ1	chr1:10719867-10720581	Body;Body	S_Shore
cg04995493	chr1	2572909	-1.95653	5.39754	-4.91623	8.01437e-05	0.0412284	1.62171		chr1:2574030-2574864		N_Shore
cg13704200	chr9	130501184	-1.95634	2.85911	-5.48717	2.15619e-05	0.0402729	2.78977	SH2D3C;SH2D3C;SH2D3C;SH2D3C;SH2D3C;SH2D3C	chr9:130504093-130504411	Body;Body;Body;Body;Body;Body	N_Shelf
cg02369375	chr22	23741921	-1.95623	5.64973	-4.84576	9.44173e-05	0.0414163	1.47519	ZDHHC8P1		Body
cg02240671	chr3	52149713	-1.95606	0.164814	-4.62876	0.000156709	0.0446749	1.02153	POC1A;POC1A;POC1A		Body;Body;Body
cg12025673	chr1	155280483	-1.95594	1.28765	-4.57524	0.000177638	0.0457963	0.909138	FDPS;FDPS;FDPS;FDPS;FDPS	chr1:155278407-155278743	5'UTR;Body;Body;Body;Body	S_Shore
cg25355645	chr19	42873746	-1.95562	5.46707	-4.77824	0.000110505	0.0424362	1.33444	MEGF8	chr19:42873698-42873954	Body	Island
cg08194752	chr16	21649186	-1.95478	4.23512	-4.47995	0.000222132	0.0477629	0.708606	METTL9;METTL9		Body;Body
cg26836717	chr1	103125860	-1.95429	3.5166	-4.53969	0.000193078	0.0463293	0.834385
cg25866634	chr10	131641580	-1.95195	4.91861	-5.57879	1.7516e-05	0.0402729	2.9736	EBF3	chr10:131638564-131638840	Body	S_Shelf
cg24273843	chr15	26254550	-1.95183	1.72583	-4.51128	0.000206384	0.0468278	0.774591	LOC100128714		Body
cg06491878	chr2	27282579	-1.95175	2.1776	-5.05615	5.79427e-05	0.0412284	1.91126	AGBL5;AGBL5		Body;Body
cg20272287	chr17	19247905	-1.95144	3.55521	-4.49365	0.000215099	0.0473066	0.737478	MIR1180;B9D1	chr17:19247785-19248069	TSS200;Body	Island
cg23215256	chr7	631862	-1.95138	2.28828	-4.75983	0.000115356	0.0424362	1.29598	PRKAR1B;PRKAR1B;PRKAR1B;PRKAR1B;PRKAR1B;PRKAR1B	chr7:631836-632135	Body;Body;Body;Body;Body;Body	Island
cg20548564	chr13	28240073	-1.95128	3.86498	-4.86377	9.05397e-05	0.0412284	1.51269	POLR1D		Body
cg04864755	chr22	50181290	-1.95049	3.83045	-4.45974	0.000259859	0.0493974	0.580454	BRD1	chr22:50177720-50178221	Body	S_Shelf
cg13049359	chr4	188891490	-1.9503	2.73595	-4.56449	0.00020451	0.0467361	0.79615
cg22872448	chr1	168236066	-1.9503	1.94762	-4.46	0.000232782	0.0481488	0.666573
cg20264369	chr7	37037205	-1.95029	0.40527	-5.77714	1.12051e-05	0.0402729	3.36762	ELMO1-AS1;ELMO1;ELMO1;ELMO1		TSS200;Body;Body;Body
cg00655656	chr15	65201691	-1.95005	2.54044	-4.87248	8.87247e-05	0.0412284	1.5308		chr15:65203730-65204392		N_Shelf
cg04409319	chr1	160774690	-1.94968	2.01444	-5.0204	6.2941e-05	0.0412284	1.83745	LY9	chr1:160771683-160771953	Body	S_Shelf
cg15331837	chr8	142232772	-1.9496	4.57103	-4.81049	0.000102501	0.0419059	1.40172	SLC45A4	chr8:142231663-142231974	Body	S_Shore
cg00556616	chr18	12098198	-1.9495	1.01809	-4.4666	0.000229203	0.0480328	0.680482	ANKRD62		Body
cg21423178	chr10	17428519	-1.94933	1.518	-5.04554	8.02592e-05	0.0412284	1.64461	ST8SIA6-AS1;ST8SIA6		TSS1500;Body
cg20362529	chr4	3451104	-1.94905	4.90545	-4.72135	0.000126201	0.0435715	1.21553	HGFAC	chr4:3449650-3449995	Body	S_Shore
cg04691634	chr11	69625284	-1.94891	3.94291	-4.67116	0.000141908	0.0441185	1.11045	FGF3	chr11:69625108-69625473	Body	Island
cg02498484	chr16	70831829	-1.94888	1.17236	-4.44571	0.000240728	0.0486221	0.636444	VAC14	chr16:70834689-70835298	Body	N_Shelf
cg14224170	chr19	5594798	-1.94788	1.66567	-4.61866	0.00016046	0.0447837	1.00033	SAFB2	chr19:5593709-5594194	Body	S_Shore
cg03044452	chr17	4464024	-1.94724	4.91639	-5.65837	1.46341e-05	0.0402729	3.13234	GGT6;GGT6		TSS200;TSS200
cg00765765	chr2	150176791	-1.94703	0.291742	-5.50036	2.09253e-05	0.0402729	2.8163		chr2:150176813-150177219		N_Shore
cg13225565	chr14	93106414	-1.9469	0.0324196	-4.72661	0.000141342	0.0441075	1.1273	RIN3	chr14:93106259-93106465	Body	Island
cg13805951	chr14	105948819	-1.94669	4.62959	-5.95781	7.48804e-06	0.0402729	3.72167		chr14:105952603-105954296		N_Shelf
cg07945425	chr15	28376726	-1.94637	4.35255	-5.01577	6.36192e-05	0.0412284	1.82789	HERC2	chr15:28377771-28377974	Body	N_Shore
cg21222178	chr19	17759409	-1.94629	5.56282	-5.57919	1.75004e-05	0.0402729	2.97439	UNC13A	chr19:17759189-17759410	Body	Island
cg11483359	chr6	19712715	-1.94576	1.42081	-5.42497	2.48409e-05	0.0402729	2.66437
cg22411415	chr12	95228201	-1.94525	3.84116	-4.39883	0.000268757	0.0497634	0.537559	MIR492		Body
cg03628274	chr19	18420511	-1.94485	3.29377	-4.68462	0.000137513	0.0439487	1.13864	LSM4	chr19:18420489-18420736	Body	Island
cg04383836	chr17	9559049	-1.94476	0.365584	-4.44242	0.000242593	0.04873	0.629515	USP43		Body
cg18596947	chr14	94393816	-1.9445	4.60555	-5.12678	4.92211e-05	0.0411301	2.05666	FAM181A;C14orf86		Body;TSS1500
cg22556300	chr14	65890441	-1.94421	0.637862	-5.28713	4.00234e-05	0.0405748	2.25282	FUT8;FUT8;FUT8;FUT8;FUT8		5'UTR;5'UTR;5'UTR;Body;Body
cg11794213	chr19	52195849	-1.94389	3.92562	-4.46698	0.000228999	0.0480328	0.681282	SPACA6P-AS;MIR125A;SPACA6P;MIR99B;MIRLET7E		Body;TSS1500;TSS1500;TSS200;TSS200
cg07464974	chr19	12228618	-1.94363	3.86451	-5.38421	2.72612e-05	0.0402729	2.58193		chr19:12228444-12228690		Island
cg24716420	chr4	7802369	-1.94357	4.99769	-4.55778	0.000185059	0.0461823	0.872433	AFAP1;AFAP1	chr4:7802191-7802440	Body;Body	Island
cg22489991	chr6	11383195	-1.94209	1.80132	-4.48385	0.000220107	0.0475397	0.716826	NEDD9;NEDD9		TSS1500;TSS1500
cg13305652	chr7	138125259	-1.94172	2.48678	-4.74638	0.000119035	0.0426359	1.26787
cg07385362	chr16	1417710	-1.941	4.53168	-5.86847	9.13515e-06	0.0402729	3.5472	UNKL	chr16:1420170-1420442	Body	N_Shelf
cg10621606	chr5	10196111	-1.9407	2.16145	-4.76546	0.000113849	0.0424362	1.30775
cg04795575	chr13	112907267	-1.94048	3.1678	-5.10831	5.13644e-05	0.0412264	2.01869
cg03325085	chr16	87645968	-1.93998	0.20964	-5.197	4.18692e-05	0.0407068	2.2007	JPH3	chr16:87648086-87648688	Body	N_Shelf
cg16586383	chr3	31911816	-1.93969	3.53747	-5.38236	2.73768e-05	0.0402729	2.57818	OSBPL10		Body
cg20824717	chr12	110561757	-1.93911	-0.102162	-4.74047	0.000120688	0.0427925	1.25553	IFT81;IFT81;IFT81	chr12:110562095-110562700	TSS1500;TSS1500;TSS1500	N_Shore
cg12654190	chr2	129661635	-1.93884	3.96845	-4.79981	0.000105085	0.0421578	1.37944		chr2:129659681-129659947		S_Shore
cg04968532	chr11	68963993	-1.93722	2.0047	-4.75608	0.000116371	0.0424362	1.28814
cg09112388	chr21	45116634	-1.93694	1.416	-4.74387	0.000119733	0.0426949	1.26264		chr21:45113961-45114264		S_Shelf
cg16851467	chr4	4427496	-1.93661	0.808819	-4.64733	0.000150045	0.0444832	1.06048	STX18		Body
cg18110578	chr10	50533993	-1.93648	4.83818	-4.80954	0.000102728	0.0419059	1.39974	C10orf71;C10orf71	chr10:50534274-50534704	Body;Body	N_Shore
cg24537653	chr9	107299681	-1.9364	0.563026	-5.14133	4.75972e-05	0.0410044	2.08655	OR13C3		TSS1500
cg18147280	chr1	10574359	-1.9364	3.74835	-4.59255	0.000170579	0.0453945	0.9455	PEX14		Body
cg16868591	chr19	12803493	-1.93616	2.33874	-5.31335	3.20557e-05	0.0402729	2.43813	FBXW9	chr19:12807005-12807561	Body	N_Shelf
cg18539325	chr21	39493489	-1.93603	2.82717	-5.39384	3.77931e-05	0.0405748	2.31269	DSCR8;DSCR8;DSCR8;DSCR4;DSCR8;DSCR8		TSS200;TSS200;TSS200;TSS200;TSS200;TSS200
cg22125433	chr8	143386979	-1.93595	2.95407	-5.13254	4.85714e-05	0.041112	2.0685	TSNARE1		Body
cg00137492	chr15	42971837	-1.93591	1.48622	-4.55993	0.000206652	0.0468324	0.785831	STARD9		Body
cg03994617	chr6	33229337	-1.93491	1.70766	-4.70968	0.000129688	0.0437152	1.19112	VPS52		Body
cg26945100	chr16	69355091	-1.9346	5.3251	-4.51803	0.000203143	0.0467361	0.788796	VPS4A	chr16:69354862-69355186	Body	Island
cg08451977	chr7	100849825	-1.9332	4.19162	-5.03743	6.05079e-05	0.0412284	1.87262	PLOD3		Body
cg13867039	chr1	3159645	-1.93223	4.18842	-5.73274	1.2379e-05	0.0402729	3.27989	PRDM16;PRDM16	chr1:3157509-3158300	Body;Body	S_Shore
cg16432235	chr1	41976593	-1.9319	4.94483	-5.17724	4.38171e-05	0.0407068	2.16023	HIVEP3;HIVEP3		Body;Body
cg26982323	chr16	30104947	-1.93155	1.2952	-5.2383	3.80772e-05	0.0405748	2.28515	YPEL3;YPEL3	chr16:30102816-30103695	Body;Body	S_Shore
cg05223392	chr7	2647927	-1.93119	0.204881	-4.51838	0.000202974	0.0467361	0.789541	IQCE;IQCE	chr7:2645524-2645765	Body;Body	S_Shelf
cg26689710	chr5	61370304	-1.92996	0.32859	-5.03748	6.05007e-05	0.0412284	1.87273
cg03387050	chr1	117728167	-1.92932	0.640598	-4.77357	0.000111716	0.0424362	1.32467	VTCN1;VTCN1;VTCN1;VTCN1;VTCN1		Body;Body;Body;Body;5'UTR
cg26253397	chr3	185396389	-1.92865	0.0131055	-4.98691	6.80183e-05	0.0412284	1.76822	IGF2BP2;IGF2BP2;IGF2BP2;IGF2BP2;IGF2BP2;IGF2BP2;IGF2BP2		Body;Body;Body;Body;Body;Body;Body
cg13429168	chr9	137519932	-1.92792	5.83086	-4.64462	0.000150999	0.0444913	1.0548
cg25714432	chr5	2887968	-1.9279	1.58424	-5.26744	3.56136e-05	0.0402729	2.34462
cg10524283	chr8	48785417	-1.92727	1.37806	-4.53081	0.000197142	0.0464718	0.815695	PRKDC;PRKDC		Body;Body
cg02854490	chr7	144108266	-1.92693	3.5012	-4.51174	0.000206159	0.0468213	0.775571
cg20341384	chr10	131568735	-1.92651	1.43395	-4.41252	0.000260248	0.0493974	0.566448
cg04254389	chr19	40027263	-1.92563	0.193671	-4.67685	0.000140034	0.043981	1.12236		chr19:40030126-40030410		N_Shelf
cg09322386	chr1	41863226	-1.92472	3.89742	-5.314	3.20082e-05	0.0402729	2.43945
cg26478755	chr17	48252449	-1.92401	2.49793	-4.74215	0.000120217	0.0427605	1.25903	SGCA;SGCA		Body;Body
cg04534008	chr17	39594441	-1.92328	4.18489	-4.95408	7.34004e-05	0.0412284	1.70022	KRT38		Body
cg16355531	chr10	126370306	-1.92264	3.40183	-4.43802	0.000245115	0.0488379	0.620234	FAM53B		Body
cg26438167	chr7	151087979	-1.92237	2.84897	-4.66565	0.000143749	0.0441306	1.0989	WDR86		Body
cg24803059	chr11	1510747	-1.9213	4.76713	-4.54026	0.000192823	0.0463293	0.835571	HCCA2		Body
cg17220545	chr7	157085556	-1.91953	2.95217	-4.5656	0.000181697	0.0461043	0.888876
cg08496086	chr5	2176142	-1.91904	3.30558	-4.88914	8.53517e-05	0.0412284	1.56544
cg26212639	chr11	95670486	-1.91826	2.05835	-5.20208	4.13829e-05	0.0407068	2.21109
cg15992532	chr8	142229932	-1.91762	5.70438	-4.44884	0.000238962	0.048535	0.643053	SLC45A4	chr8:142229701-142229952	Body	Island
cg13318091	chr8	27145541	-1.91651	6.01024	-4.7628	0.00011456	0.0424362	1.30218	TRIM35	chr8:27145131-27145601	Body	Island
cg20727403	chr8	80988440	-1.91609	0.553056	-5.12447	4.9484e-05	0.0411301	2.05192	TPD52;TPD52;TPD52;TPD52;TPD52;TPD52;TPD52;TPD52;TPD52;TPD52;TPD52;TPD52		Body;Body;Body;Body;Body;Body;Body;Body;Body;Body;Body;Body
cg02972793	chr2	3322136	-1.91602	4.13129	-4.99706	6.64375e-05	0.0412284	1.78921	TSSC1	chr2:3321063-3321293	Body	S_Shore
cg01381374	chr7	93474158	-1.91538	0.626474	-5.12501	5.74848e-05	0.0412284	1.93085
cg10937529	chr4	1505458	-1.91538	5.32229	-4.99087	6.73967e-05	0.0412284	1.77641		chr4:1505254-1505560		Island
cg23960781	chr8	70539228	-1.91492	3.19761	-5.04428	5.95557e-05	0.0412284	1.88677	SULF1;SULF1;SULF1;SULF1		Body;Body;Body;Body
cg01653080	chr14	104205041	-1.91488	2.15537	-5.17572	4.39715e-05	0.0407068	2.1571	PPP1R13B	chr14:104205070-104205329	Body	N_Shore
cg01370437	chr7	158264691	-1.91469	1.65371	-5.24186	3.7767e-05	0.0405748	2.29242	PTPRN2;PTPRN2;PTPRN2		Body;Body;Body
cg06123940	chr18	29597493	-1.91448	1.74628	-5.69186	1.35706e-05	0.0402729	3.19889	RNF125	chr18:29598566-29599460	TSS1500	N_Shore
cg07514114	chr5	16957781	-1.91445	0.699605	-5.07254	5.57892e-05	0.0412284	1.94503
cg01286040	chr4	90602597	-1.91419	0.841804	-4.95644	7.29992e-05	0.0412284	1.70512
cg22234394	chr1	49224936	-1.91346	2.71179	-4.67834	0.000139544	0.0439694	1.1255	BEND5;BEND5;BEND5;AGBL4		ExonBnd;Body;5'UTR;Body
cg07246578	chr18	10134461	-1.91341	3.5096	-4.50611	0.000208905	0.0470252	0.763699		chr18:10131853-10132080		S_Shelf
cg09561417	chr17	18223010	-1.91332	0.774898	-4.39983	0.000268125	0.0497252	0.539673	SMCR8	chr17:18217821-18219056	Body	S_Shelf
cg04845024	chr7	100172503	-1.9128	2.62016	-4.58875	0.000172102	0.0453945	0.937529	LRCH4;ZASP;SAP25;LRCH4	chr7:100171148-100172286	Body;TSS200;TSS1500;3'UTR	S_Shore
cg09365002	chr6	33288329	-1.91245	2.40484	-4.69422	0.000134461	0.0438196	1.15874	DAXX;DAXX;DAXX;DAXX	chr6:33288733-33289008	Body;Body;Body;Body	N_Shore
cg02616795	chr21	45029264	-1.91228	0.516716	-4.9534	7.35168e-05	0.0412284	1.69881	HSF2BP		Body
cg18563348	chr7	100420040	-1.91227	5.26651	-4.88306	8.65677e-05	0.0412284	1.5528	EPHB4	chr7:100421295-100421515	Body	N_Shore
cg04726702	chr2	557669	-1.91223	2.41014	-4.62749	0.000157176	0.0446749	1.01887		chr2:558069-558469		N_Shore
cg06369443	chr1	41303048	-1.91219	2.71563	-4.85467	9.2478e-05	0.0412956	1.49375	KCNQ4;KCNQ4	chr1:41303355-41304436	Body;Body	N_Shore
cg05796504	chr16	75029421	-1.91195	0.554383	-4.92734	7.81003e-05	0.0412284	1.64478		chr16:75033041-75034207		N_Shelf
cg12031346	chr18	72206701	-1.91183	3.88111	-4.87202	8.88188e-05	0.0412284	1.52985	CNDP1		Body
cg21748138	chr2	174251551	-1.91114	4.41038	-4.66625	0.000143546	0.0441306	1.10016
cg14950698	chr2	39112055	-1.91073	1.23237	-4.55875	0.000234398	0.0482256	0.687237
cg23409591	chr2	217675198	-1.90994	3.00599	-5.09988	5.23735e-05	0.0412264	2.00135		chr2:217674965-217675214		Island
cg03460534	chr11	63839528	-1.90978	5.90486	-4.70069	0.000132441	0.0438196	1.1723	MACROD1		Body
cg05877299	chr3	66973414	-1.90942	1.0017	-6.0927	5.55609e-06	0.0402729	3.98285
cg22865640	chr20	39307538	-1.90841	-0.142289	-5.20873	4.07549e-05	0.0406529	2.2247		chr20:39311378-39312435		N_Shelf
cg09773647	chr11	67389064	-1.90811	3.51426	-5.65939	1.46004e-05	0.0402729	3.13437
cg14337300	chr13	114009855	-1.90807	3.96754	-4.62027	0.000159857	0.0447837	1.0037	GRTP1-AS1;GRTP1-AS1;GRTP1;GRTP1;GRTP1		Body;Body;Body;Body;Body
cg08233864	chr13	113631110	-1.90781	3.04751	-5.0317	6.13149e-05	0.0412284	1.8608	MCF2L	chr13:113633843-113634065	Body	N_Shelf
cg22805485	chr11	13983818	-1.90733	3.32353	-4.90365	8.25201e-05	0.0412284	1.5956	SPON1	chr11:13984066-13986349	TSS200	N_Shore
cg11706999	chr1	249105862	-1.90722	2.58495	-4.83817	9.60989e-05	0.0415764	1.45941	SH3BP5L	chr1:249106095-249106517	3'UTR	N_Shore
cg20892743	chr11	68133159	-1.90721	4.29027	-5.28763	3.40019e-05	0.0402729	2.38577	LRP5		Body
cg13363530	chr6	20422118	-1.90683	0.739706	-5.30287	3.28348e-05	0.0402729	2.4168	E2F3;E2F3		Body;Body
cg04636748	chr15	75117708	-1.9067	1.767	-4.8291	9.81504e-05	0.0417071	1.44051	CPLX3;LMAN1L		TSS1500;Body
cg05669157	chr7	72742156	-1.90654	4.88064	-4.41307	0.000259913	0.0493974	0.567605	TRIM50;FKBP6;FKBP6;FKBP6	chr7:72741804-72742710	TSS200;TSS200;1stExon;5'UTR	Island
cg01703291	chr15	85574661	-1.9065	1.69511	-5.11134	5.10071e-05	0.0412264	2.02491	PDE8A;PDE8A		Body;Body
cg06579519	chr18	45397848	-1.90615	1.19305	-5.1897	5.86732e-05	0.0412284	1.92305	SMAD2;SMAD2;SMAD2		Body;Body;Body
cg01436643	chr13	113570860	-1.90606	3.19126	-5.73749	1.22474e-05	0.0402729	3.2893
cg10040530	chr14	104010839	-1.90553	2.93809	-5.00705	6.4917e-05	0.0412284	1.80987
cg18167695	chr16	66536720	-1.90477	1.10776	-5.10837	5.96693e-05	0.0412284	1.89764
cg03528486	chr13	111090669	-1.90466	3.36738	-4.69896	0.000132979	0.0438196	1.16867	COL4A2	chr13:111090637-111090860	Body	Island
cg18759260	chr1	171916040	-1.90461	1.07663	-5.2352	3.83493e-05	0.0405748	2.27882	DNM3;DNM3		Body;Body
cg25342180	chr2	81723451	-1.90437	-1.58018	-4.69206	0.000135141	0.0438196	1.15422
cg07412675	chr12	23404551	-1.90423	0.233621	-5.60036	1.6682e-05	0.0402729	3.0167
cg18376860	chr15	65369137	-1.9038	0.211978	-4.7846	0.00010888	0.0423129	1.34769	LOC390594	chr15:65369126-65370453	TSS200	Island
cg13274304	chr16	23509469	-1.90276	1.70427	-5.27714	3.48295e-05	0.0402729	2.3644	GGA2		Body
cg19556901	chr15	25414769	-1.90244	1.5784	-4.89754	8.37011e-05	0.0412284	1.5829	SNORD115-1		TSS1500
cg22771861	chr5	167738515	-1.90211	0.436591	-4.61913	0.000160282	0.0447837	1.00132	WWC1;WWC1;WWC1		Body;Body;Body
cg20806274	chr1	243217947	-1.90207	3.40983	-4.63903	0.000152986	0.0444913	1.04309
cg15091333	chr7	100908800	-1.90177	3.556	-4.55643	0.000185648	0.0461823	0.869585
cg00388732	chr16	67923839	-1.90104	2.90059	-5.02264	6.26155e-05	0.0412284	1.84208		chr16:67926918-67927696		N_Shelf
cg20058389	chr2	196412552	-1.90103	4.90232	-5.16697	4.48661e-05	0.0407068	2.13917
cg15531814	chr19	51376305	-1.90071	0.836367	-5.41511	2.5405e-05	0.0402729	2.64446	KLK2;KLK2		TSS1500;TSS1500
cg25195416	chr21	46696626	-1.90062	0.996707	-5.05361	5.82841e-05	0.0412284	1.90602	POFUT2;POFUT2;POFUT2	chr21:46696590-46696835	Body;Body;Body	Island
cg17722656	chr6	117087594	-1.90031	0.868844	-4.81753	0.000100832	0.0417997	1.4164	FAM162B	chr6:117085739-117086942	TSS1500	S_Shore
cg23311929	chr10	126698647	-1.9003	2.68397	-5.13733	5.59199e-05	0.0412284	1.95543	CTBP2;CTBP2;CTBP2		Body;Body;Body
cg16709214	chr19	899652	-1.90009	4.42217	-4.92386	7.87358e-05	0.0412284	1.63754	C19orf22	chr19:899490-899720	Body	Island
cg05584361	chr11	1481525	-1.90003	4.5746	-5.45987	2.29426e-05	0.0402729	2.73481	BRSK2	chr11:1481390-1481615	Body	Island
cg14377693	chr6	107090706	-1.89986	0.801063	-4.39843	0.000269011	0.0497651	0.536711	QRSL1		Body
cg19932650	chr1	163174242	-1.89979	1.38673	-4.96287	7.19184e-05	0.0412284	1.71844	RGS5;RGS5;RGS5;LOC101928404;RGS5		TSS1500;TSS1500;TSS1500;Body;5'UTR
cg27202075	chr3	73559509	-1.89965	2.69094	-5.07735	5.51719e-05	0.0412284	1.95495	PDZRN3		Body
cg01603569	chr12	59925323	-1.89939	2.22779	-4.54478	0.000190788	0.0463293	0.845086
cg04262892	chr19	50877422	-1.89932	1.19222	-5.11302	5.0809e-05	0.0412264	2.02837		chr19:50879606-50880094		N_Shelf
cg17099306	chr13	50123645	-1.89917	2.60298	-4.62974	0.000156349	0.0446749	1.02359	RCBTB1		Body
cg14079705	chr15	55074274	-1.89898	2.93108	-4.64039	0.000152499	0.0444913	1.04594
cg03721657	chr11	1571033	-1.8989	1.86855	-4.45548	0.000235267	0.0482668	0.657043	HCCA2	chr11:1567940-1568907	Body	S_Shelf
cg26940676	chr17	77963988	-1.89875	4.40511	-4.63416	0.000154741	0.0445634	1.03286	TBC1D16	chr17:77965805-77966296	Body	N_Shore
cg10964472	chr11	1241885	-1.89869	5.09033	-4.57352	0.000178355	0.0458799	0.905529
cg14574568	chr20	24993062	-1.89863	3.2806	-5.07005	5.61111e-05	0.0412284	1.9399	ACSS1;ACSS1;ACSS1;ACSS1		Body;Body;Body;Body
cg06348723	chr20	23523925	-1.89862	2.32491	-5.07002	6.50335e-05	0.0412284	1.81862
cg10426588	chr2	179694419	-1.8986	2.07631	-4.50509	0.000234244	0.0482256	0.674336
cg14017904	chr14	106230823	-1.89853	4.04271	-4.46806	0.000228421	0.0480328	0.683548
cg03403032	chr18	6920686	-1.89806	5.37628	-4.48605	0.000218975	0.0475397	0.721452		chr18:6920591-6920874		Island
cg15323937	chr11	64599019	-1.89774	4.11495	-5.02709	6.19736e-05	0.0412284	1.85127	CDC42BPG	chr11:64596975-64597519	Body	S_Shore
cg01063579	chr16	86715152	-1.89767	2.92764	-5.36924	2.82092e-05	0.0402729	2.5516		chr16:86714998-86715325		Island
cg11148697	chr12	110349278	-1.89743	1.40835	-4.58022	0.00017558	0.0455771	0.91959	TCHP;TCHP		Body;Body
cg07616922	chr11	34049237	-1.89741	2.73131	-4.60508	0.000165644	0.0450778	0.971825
cg04859241	chr1	143467674	-1.89717	1.16202	-4.58767	0.000172538	0.0454088	0.935261		chr1:143467293-143467675		Island
cg18994254	chr10	104495290	-1.89714	2.99857	-4.67819	0.000139595	0.0439694	1.12517	SFXN2		Body
cg27625886	chr20	62060443	-1.89669	2.66476	-5.10452	5.18159e-05	0.0412264	2.01089	KCNQ2;KCNQ2;KCNQ2;KCNQ2	chr20:62059391-62059606	Body;Body;Body;Body	S_Shore
cg22061479	chr8	87484795	-1.89622	-1.16983	-5.79838	1.30118e-05	0.0402729	3.24552	FAM82B		3'UTR
cg05166317	chr7	158857428	-1.8962	4.51119	-4.42504	0.000252706	0.0490287	0.592851	VIPR2	chr7:158856817-158857209	Body	S_Shore
cg09709592	chr16	2580833	-1.8962	1.02594	-4.76488	0.000114003	0.0424362	1.30654	AMDHD2;CEMP1	chr16:2581726-2582648	3'UTR;1stExon	N_Shore
cg03102386	chr11	128746438	-1.89566	4.69116	-5.0468	5.92099e-05	0.0412284	1.89197
cg05738240	chr12	114337927	-1.89565	2.48822	-4.96811	7.10492e-05	0.0412284	1.72929	RBM19;RBM19;RBM19		Body;Body;Body
cg09319020	chr17	7304467	-1.89484	1.12873	-4.51338	0.000229848	0.0480328	0.691341		chr17:7307206-7308626		N_Shelf
cg16132851	chr11	67340709	-1.89453	1.09121	-4.58387	0.000195657	0.0464714	0.835844
cg21463869	chr8	39442078	-1.89393	3.85581	-5.56272	1.81651e-05	0.0402729	2.94143	ADAM18		TSS200
cg02403931	chr17	8154898	-1.8939	1.43665	-6.00096	6.80467e-06	0.0402729	3.80551	PFAS	chr17:8151126-8151520	5'UTR	S_Shelf
cg15697793	chr8	1797445	-1.89379	1.70885	-4.87157	8.89114e-05	0.0412284	1.52892	ARHGEF10	chr8:1797406-1798775	Body	Island
cg04701596	chr2	238707009	-1.89374	2.10785	-5.3124	3.21259e-05	0.0402729	2.43619	RBM44	chr2:238707008-238708021	TSS1500	Island
cg26902337	chr8	58717759	-1.89345	1.20702	-5.76803	1.14362e-05	0.0402729	3.34965
cg23297812	chr5	180046901	-1.89333	3.11089	-5.2688	3.55024e-05	0.0402729	2.3474	FLT4;FLT4	chr5:180045789-180048897	Body;Body	Island
cg23465426	chr6	32847377	-1.89273	1.37502	-4.41838	0.000256691	0.0491486	0.578802	PPP1R2P1	chr6:32847498-32847846	Body	N_Shore
cg06671614	chr10	44876162	-1.89254	1.77535	-4.49964	0.00023718	0.0484532	0.663154	CXCL12;CXCL12;CXCL12	chr10:44879714-44882391	Body;Body;Body	N_Shelf
cg16600501	chr19	15083842	-1.8922	3.2095	-4.58487	0.00019521	0.0464658	0.837896	SLC1A6		TSS200
cg11787218	chr6	312105	-1.8921	2.41241	-4.49621	0.000239053	0.048535	0.656094	DUSP22		Body
cg09766243	chr10	81085986	-1.89188	0.610984	-5.12659	4.92431e-05	0.0411301	2.05627
cg13008094	chr5	159665678	-1.89114	4.3942	-4.69452	0.000134365	0.0438196	1.15938	FABP6;FABP6;FABP6		3'UTR;3'UTR;3'UTR
cg07516076	chr7	64197245	-1.8905	1.33932	-4.4405	0.00024369	0.0487749	0.625465		chr7:64197040-64197246		Island
cg07936931	chr19	21933455	-1.88972	3.26267	-4.50973	0.000207135	0.0468741	0.771331	LOC641367;ZNF100	chr19:21933434-21933853	TSS200;Body	Island
cg04479860	chr4	190767364	-1.88949	1.4438	-4.72427	0.000125341	0.0435013	1.22165		chr4:190767204-190767597		Island
cg14984664	chr2	443338	-1.88935	1.75442	-4.89787	8.36369e-05	0.0412284	1.58358
cg20036996	chr8	144906376	-1.88913	4.10405	-4.46256	0.00023139	0.0480328	0.671958	PUF60;PUF60;PUF60		Body;Body;5'UTR
cg22639325	chr8	144672161	-1.88903	4.29384	-4.99314	6.70431e-05	0.0412284	1.78111	EEF1D;EEF1D;EEF1D;EEF1D;EEF1D;EEF1D;EEF1D	chr8:144675988-144676207	Body;5'UTR;5'UTR;5'UTR;Body;5'UTR;Body	N_Shelf
cg02896191	chr4	187618508	-1.88824	2.4349	-4.81543	0.000115529	0.0424362	1.3078	FAT1		Body
cg09681706	chr7	75703103	-1.88787	0.878777	-4.77458	0.000111452	0.0424362	1.32679
cg04190776	chr16	89614921	-1.88783	4.56409	-4.68838	0.000136307	0.0438505	1.14653	SPG7		Body
cg04148753	chr6	4890597	-1.8877	2.19921	-4.58386	0.000195662	0.0464714	0.835821	CDYL;CDYL;CDYL;CDYL		5'UTR;5'UTR;Body;Body
cg05987389	chr12	21572425	-1.88742	1.41187	-4.89398	8.43957e-05	0.0412284	1.57551
cg19374905	chr2	218843194	-1.88727	1.38285	-5.42846	2.46441e-05	0.0402729	2.67142		chr2:218843460-218843742		N_Shore
cg08076924	chr15	101988075	-1.88694	3.80051	-4.82194	9.98026e-05	0.0417997	1.42558	PCSK6;PCSK6;PCSK6;PCSK6;PCSK6;PCSK6;PCSK6;PCSK6		Body;Body;Body;Body;Body;Body;Body;Body
cg13743149	chr4	129593867	-1.88688	3.73542	-4.82729	9.8567e-05	0.0417071	1.43673
cg01587390	chr19	10221818	-1.88679	1.97035	-4.79469	0.000106347	0.0421578	1.36875	PPAN-P2RY11;P2RY11;PPAN	chr19:10220612-10221147	Body;TSS1500;Body	S_Shore
cg03846240	chr6	35723021	-1.88678	2.2281	-5.41936	2.51603e-05	0.0402729	2.65304
cg18690712	chr3	57463150	-1.88642	2.17849	-5.15472	4.61508e-05	0.0407068	2.11403	DNAH12		Body
cg16765268	chr16	11229200	-1.88558	3.24286	-5.02949	6.163e-05	0.0412284	1.85623	CLEC16A		Body
cg11144217	chr1	1027520	-1.88525	5.7932	-5.56947	1.78895e-05	0.0402729	2.95495	C1orf159	chr1:1027509-1027730	5'UTR	Island
cg04687357	chr11	118494765	-1.88442	2.19151	-4.65921	0.000145931	0.044263	1.0854	PHLDB1;PHLDB1;PHLDB1		Body;Body;Body
cg21607700	chr6	166344313	-1.88344	1.9297	-4.93656	7.64472e-05	0.0412284	1.6639	C6orf176		Body
cg07256918	chr2	171458759	-1.88321	1.65802	-5.10392	5.18874e-05	0.0412264	2.00966	MYO3B;MYO3B;MYO3B;MYO3B;MYO3B		Body;Body;Body;Body;Body
cg04458924	chr16	88885124	-1.88083	4.07135	-5.18058	5.07612e-05	0.0412264	2.04157	GALNS	chr16:88883056-88883461	Body	S_Shore
cg25102879	chr10	96928199	-1.88059	1.27276	-4.93934	7.59556e-05	0.0412284	1.66966
cg17760982	chr11	13740479	-1.87978	1.64714	-4.79524	0.000106211	0.0421578	1.3699	FAR1		Body
cg01379735	chr9	98734361	-1.87969	1.67595	-6.09156	5.5701e-06	0.0402729	3.98065	ERCC6L2		Body
cg12045511	chr15	42193157	-1.87864	4.7715	-4.913	8.07468e-05	0.0412284	1.61501	EHD4	chr15:42192913-42193255	Body	Island
cg07451391	chr3	58166142	-1.87856	5.32294	-6.0993	5.4759e-06	0.0402729	3.99555		chr3:58163469-58163680		S_Shelf
cg03889470	chr2	171996462	-1.87828	1.81325	-5.30959	3.23332e-05	0.0402729	2.43048	TLK1;TLK1		5'UTR;Body
cg11073931	chr20	57269626	-1.87816	3.95055	-4.49877	0.000212532	0.0471362	0.748254	NPEPL1	chr20:57267527-57268420	Body	S_Shore
cg15291740	chr17	48478766	-1.87805	2.39151	-5.40601	2.59379e-05	0.0402729	2.62606		chr17:48474516-48475047		S_Shelf
cg07421429	chr1	225707049	-1.87799	0.899677	-4.88219	8.67416e-05	0.0412284	1.55101	ENAH;ENAH		Body;Body
cg25241573	chr19	28237512	-1.87778	1.88784	-4.63848	0.000172743	0.0454088	0.947535
cg03612190	chr8	144565290	-1.87751	3.93104	-4.7209	0.000126332	0.0435715	1.21459	ZC3H3	chr8:144565262-144565478	Body	Island
cg15444560	chr3	44283303	-1.87704	5.62661	-5.46481	2.26861e-05	0.0402729	2.74477	C3orf77	chr3:44283239-44283838	TSS200	Island
cg14582917	chr9	132262821	-1.87698	3.32312	-4.59657	0.000168979	0.0452594	0.953953		chr9:132258213-132259153		S_Shelf
cg00033396	chr10	48208808	-1.87619	3.45135	-5.23697	3.81934e-05	0.0405748	2.28244
cg23332689	chr4	987652	-1.87593	4.44862	-5.12528	4.93923e-05	0.0411301	2.05357	IDUA;SLC26A1;SLC26A1;SLC26A1	chr4:984926-985695	Body;TSS1500;TSS1500;TSS1500	S_Shore
cg18718349	chr6	30616763	-1.87591	2.78222	-4.9601	7.23814e-05	0.0412284	1.71271	C6orf136;C6orf136;C6orf136	chr6:30614721-30615643	Body;Body;Body	S_Shore
cg19483861	chr19	7504512	-1.87575	4.56078	-4.63967	0.00015276	0.0444913	1.04441	ARHGEF18;ARHGEF18	chr19:7504923-7505186	5'UTR;TSS200	N_Shore
cg17784606	chr1	1190558	-1.87473	4.1114	-4.99179	6.72534e-05	0.0412284	1.77831	UBE2J2;UBE2J2;UBE2J2;UBE2J2	chr1:1190522-1190799	3'UTR;3'UTR;3'UTR;3'UTR	Island
cg04086442	chr7	113717123	-1.87421	3.43949	-4.46835	0.000228266	0.0480328	0.684159
cg14331998	chr6	31122388	-1.87406	3.87032	-4.71008	0.000129567	0.0436921	1.19195	CCHCR1;CCHCR1;CCHCR1	chr6:31125894-31126561	Body;Body;Body	N_Shelf
cg21906083	chr1	160772137	-1.87402	2.84765	-4.4763	0.000224043	0.0478488	0.700918	LY9;LY9	chr1:160771683-160771953	3'UTR;Body	S_Shore
cg13362272	chr1	201082764	-1.87375	2.45664	-4.98982	7.78927e-05	0.0412284	1.66002	CACNA1S	chr1:201083458-201084567	TSS1500	N_Shore
cg10990665	chr14	102522832	-1.87362	1.47459	-4.70219	0.000131977	0.0438196	1.17544
cg08386897	chr10	134073820	-1.87211	4.82528	-5.45015	2.34559e-05	0.0402729	2.71521	STK32C	chr10:134071971-134072193	Body	S_Shore
cg16858871	chr11	19189418	-1.87181	1.91765	-4.90096	8.30382e-05	0.0412284	1.59001	ZDHHC13;ZDHHC13		Body;Body
cg21125095	chr12	8680412	-1.87151	3.94905	-4.52962	0.000197691	0.0464718	0.813202
cg09429700	chr3	57131870	-1.87096	3.09699	-4.70149	0.000132195	0.0438196	1.17396	IL17RD	chr3:57131644-57132407	Body	Island
cg00351213	chr2	128697149	-1.87089	1.58995	-4.68801	0.000136425	0.043853	1.14575
cg11893050	chr5	54299917	-1.87076	1.35255	-4.89149	8.48856e-05	0.0412284	1.57034
cg04022023	chr8	36870350	-1.86998	1.06905	-4.78393	0.000109049	0.0423129	1.34631
cg03991732	chr14	59415225	-1.8698	-0.16096	-5.90362	8.44689e-06	0.0402729	3.61598	LINC01500		Body
cg17675288	chr19	12228482	-1.86962	3.44823	-5.46204	2.28296e-05	0.0402729	2.73918		chr19:12228444-12228690		Island
cg06168992	chr6	15753227	-1.86953	1.65552	-5.01561	6.36421e-05	0.0412284	1.82757
cg20257460	chr6	26394761	-1.86951	1.80179	-5.61602	1.61017e-05	0.0402729	3.04797	BTN2A2;BTN2A2;BTN2A2;BTN2A2;BTN2A2;BTN2A2		3'UTR;3'UTR;3'UTR;3'UTR;3'UTR;3'UTR
cg06276084	chr6	168377594	-1.86878	5.99086	-4.53803	0.00019383	0.0464161	0.830897	HGC6.3;HGC6.3	chr6:168377416-168377724	1stExon;5'UTR	Island
cg25224315	chr10	134020204	-1.86855	3.74298	-4.90188	8.28612e-05	0.0412284	1.59191		chr10:134019500-134019776		S_Shore
cg12126869	chr10	346505	-1.86802	1.62618	-5.3463	2.97279e-05	0.0402729	2.50507	DIP2C	chr10:346504-346828	Body	Island
cg14894369	chr12	122709630	-1.86797	0.927357	-4.85475	9.246e-05	0.0412956	1.49393	DIABLO;DIABLO;DIABLO;DIABLO	chr12:122710054-122711371	Body;Body;Body;Body	N_Shore
cg15667769	chr2	101408710	-1.86776	2.08721	-4.94101	7.56613e-05	0.0412284	1.67313
cg01807303	chr11	73495319	-1.86769	-0.80725	-4.49179	0.000216045	0.0473279	0.733543		chr11:73498947-73499265		N_Shelf
cg18019717	chr22	50885576	-1.86612	4.17177	-4.56335	0.000182659	0.0461431	0.884143	SBF1	chr22:50885457-50885710	Body	Island
cg10105244	chr21	15051848	-1.86492	1.36174	-4.5953	0.000169482	0.045292	0.951288		chr21:15052410-15052644		N_Shore
cg07795402	chr1	2938954	-1.86437	3.58724	-5.03834	6.03808e-05	0.0412284	1.8745	ACTRT2	chr1:2938633-2939043	1stExon	Island
cg16716659	chr14	99828141	-1.86433	4.93889	-4.90234	8.27712e-05	0.0412284	1.59288
cg05823818	chr12	123758853	-1.8639	1.72052	-4.73467	0.000122335	0.0429964	1.24338		chr12:123755246-123756408		S_Shelf
cg11682881	chr5	33903144	-1.86368	2.04773	-5.25207	3.68915e-05	0.0405748	2.31328
cg03210663	chr9	133973465	-1.86366	3.97594	-4.66238	0.000144852	0.0442055	1.09205	AIF1L;AIF1L;AIF1L;AIF1L	chr9:133971670-133972578	Body;Body;Body;Body	S_Shore
cg11956819	chr8	145019041	-1.86279	6.93054	-5.39836	2.6395e-05	0.0402729	2.61057	PLEC1;PLEC1;PLEC1;PLEC1;PLEC1;PLEC1	chr8:145018815-145019214	Body;Body;Body;TSS1500;Body;TSS200	Island
cg24521882	chr4	178417036	-1.86166	3.2778	-4.51722	0.000203529	0.0467361	0.78709
cg21192671	chr19	4176193	-1.86153	2.33713	-4.56329	0.000182683	0.0461431	0.884024	SIRT6	chr19:4173153-4173483	Body	S_Shelf
cg07025994	chr5	75542	-1.86141	0.866067	-4.88626	8.59259e-05	0.0412284	1.55945
cg16621856	chr12	114032679	-1.8611	1.31073	-5.56638	1.80152e-05	0.0402729	2.94876		chr12:114029318-114029752		S_Shelf
cg20225246	chr19	2200020	-1.861	3.11892	-4.79181	0.000107063	0.0422195	1.36275	DOT1L	chr19:2199921-2200126	Body	Island
cg13903924	chr17	39187644	-1.8601	1.36266	-5.05473	5.81342e-05	0.0412284	1.90832	KRTAP1-4		TSS1500
cg25743584	chr17	27402893	-1.85954	0.882607	-4.93103	7.74355e-05	0.0412284	1.65242	TIAF1;MYO18A;MYO18A	chr17:27406753-27408059	TSS1500;Body;Body	N_Shelf
cg10280007	chr10	123313831	-1.85947	2.61383	-4.8835	8.64784e-05	0.0412284	1.55372	FGFR2;FGFR2;FGFR2;FGFR2;FGFR2;FGFR2;FGFR2;FGFR2;FGFR2		Body;Body;Body;Body;Body;Body;Body;Body;Body
cg07270423	chr11	123242457	-1.85936	1.39851	-4.83866	9.59911e-05	0.0415764	1.46041
cg10533331	chr15	38857695	-1.85907	2.41266	-4.58275	0.000174542	0.045547	0.924907	RASGRP1;RASGRP1	chr15:38856262-38857658	TSS1500;TSS1500	S_Shore
cg18620140	chr1	162426221	-1.85901	1.46684	-4.58379	0.000253464	0.049041	0.624905
cg05852698	chr12	51843628	-1.8588	2.04044	-4.69152	0.00013531	0.0438196	1.15311	SLC4A8;SLC4A8;SLC4A8;SLC4A8;SLC4A8		5'UTR;5'UTR;Body;Body;5'UTR
cg13747275	chr19	1992952	-1.85875	4.49893	-5.16275	4.53048e-05	0.0407068	2.1305	BTBD2	chr19:1993000-1993273	Body	N_Shore
cg02484127	chr3	128723005	-1.85872	1.03251	-5.57271	1.7759e-05	0.0402729	2.96142	CCDC48	chr3:128722283-128723036	Body	Island
cg01657796	chr14	91766373	-1.85872	4.21007	-4.58713	0.000172758	0.0454088	0.93412	CCDC88C	chr14:91770110-91770419	Body	N_Shelf
cg17016242	chr8	20107455	-1.85789	5.61772	-4.71295	0.000128701	0.0436756	1.19796	LZTS1	chr8:20107432-20107658	Body	Island
cg03180953	chr16	1842505	-1.85786	4.79123	-4.93019	7.75864e-05	0.0412284	1.65068	IGFALS;IGFALS;IGFALS	chr16:1840623-1842688	Body;Body;Body	Island
cg19702937	chr2	108009067	-1.85777	3.22521	-4.5132	0.000205455	0.0467764	0.77864
cg10795119	chr7	102096976	-1.85692	0.54706	-4.75651	0.000116252	0.0424362	1.28905	ORAI2;ALKBH4;ORAI2	chr7:102097927-102098384	3'UTR;3'UTR;3'UTR	N_Shore
cg12640387	chr1	6694331	-1.85691	2.46275	-5.0213	6.28095e-05	0.0412284	1.83932	THAP3;DNAJC11		3'UTR;3'UTR
cg06350203	chr17	34062219	-1.85673	5.72433	-5.97681	7.17879e-06	0.0402729	3.75863	RASL10B	chr17:34062168-34062413	Body	Island
cg05904041	chr7	4802774	-1.85638	2.40497	-4.62425	0.000158373	0.0447429	1.01207	FOXK1	chr7:4802762-4803020	3'UTR	Island
cg01278470	chr2	27259221	-1.85621	2.7329	-5.19562	4.20024e-05	0.0407068	2.19787	TMEM214;TMEM214	chr2:27255600-27256121	Body;Body	S_Shelf
cg23843398	chr2	242684072	-1.85562	4.61184	-4.45247	0.000236933	0.0484295	0.650707	D2HGDH		Body
cg12316181	chr13	19432967	-1.8553	0.352865	-5.26957	3.54398e-05	0.0402729	2.34896	ANKRD20A9P		Body
cg13744910	chr9	138820110	-1.8547	5.03028	-4.39167	0.000273319	0.0499454	0.522446		chr9:138823236-138823526		N_Shelf
cg16026862	chr4	165952839	-1.85446	3.34743	-5.32917	3.0916e-05	0.0402729	2.47028	TRIM60		TSS1500
cg21341008	chr15	86442019	-1.85373	3.03001	-5.10798	5.14037e-05	0.0412264	2.01801
cg07792006	chr1	20511417	-1.85287	0.794365	-4.67804	0.000139642	0.0439694	1.12487	UBXN10	chr1:20512360-20512797	TSS1500	N_Shore
cg17372451	chr12	16275078	-1.85223	2.08938	-4.42902	0.00025035	0.0489611	0.601261
cg14393034	chr8	1080916	-1.85206	2.8941	-4.49814	0.000212848	0.0471561	0.746918
cg22386442	chr11	1704632	-1.85193	3.76877	-4.56699	0.000181106	0.0460606	0.891802	HCCA2;FAM99B		Body;Body
cg25173341	chr11	2828525	-1.85151	2.23733	-5.08144	6.33873e-05	0.0412284	1.84144	KCNQ1;KCNQ1	chr11:2828445-2828884	Body;Body	Island
cg24324942	chr12	133729061	-1.85151	1.30606	-5.39032	2.68835e-05	0.0402729	2.5943	ZNF10		Body
cg23136645	chr2	1418073	-1.85145	4.05338	-5.32407	3.68672e-05	0.0405748	2.32574	TPO;TPO;TPO;TPO		TSS200;5'UTR;TSS200;5'UTR
cg17424859	chr6	71319002	-1.85117	2.33133	-4.60465	0.000165813	0.0450778	0.970911
cg00064531	chr2	114426838	-1.85093	4.72105	-4.58633	0.000173083	0.0454139	0.932435
cg19917714	chr1	205011227	-1.85071	4.92038	-4.58602	0.000173207	0.0454267	0.931791	CNTN2		TSS1500
cg06515543	chr19	5823791	-1.85071	1.63772	-4.71118	0.000129233	0.0436867	1.19426	NRTN	chr19:5824103-5824334	TSS200	N_Shore
cg10475056	chr5	179473016	-1.85067	4.08829	-5.47262	2.2287e-05	0.0402729	2.76049	RNF130		Body
cg02961385	chr19	18872019	-1.85059	4.9733	-4.72572	0.000124917	0.0434448	1.22469	CRTC1;CRTC1	chr19:18873019-18873349	Body;Body	N_Shore
cg23406815	chr2	79515129	-1.85037	4.32089	-4.84974	9.35465e-05	0.0413363	1.48348
cg24767573	chr4	153926331	-1.85001	2.18646	-4.84349	0.000108411	0.0422976	1.36468
cg23657242	chr6	151392692	-1.84935	0.742384	-5.48656	2.15918e-05	0.0402729	2.78855	MTHFD1L;MTHFD1L;MTHFD1L		Body;Body;Body
cg03310592	chr6	151953383	-1.84926	1.90322	-4.4298	0.000249896	0.0489611	0.602892
cg02892402	chr16	320613	-1.84865	4.51493	-4.91705	7.99897e-05	0.0412284	1.62343	RGS11;RGS11	chr16:318617-318901	Body;Body	S_Shore
cg15730068	chr4	164394686	-1.84783	2.28398	-4.39899	0.000268659	0.0497634	0.537889	TKTL2	chr4:164394674-164395062	1stExon	Island
cg17506437	chr8	61723522	-1.84772	0.646993	-4.8276	9.84944e-05	0.0417071	1.43738	CHD7		Body
cg26873457	chr10	729204	-1.84771	3.80248	-5.10376	6.02904e-05	0.0412284	1.88841	DIP2C		Body
cg23014425	chr17	46648525	-1.84663	4.04226	-5.82579	1.00487e-05	0.0402729	3.46343	HOXB3		5'UTR
cg24920997	chr3	192109830	-1.84653	0.462009	-5.36972	3.33153e-05	0.0402729	2.41244	FGF12;FGF12		Body;Body
cg09393382	chr2	70309976	-1.84648	1.08546	-4.70642	0.000130681	0.0437664	1.18428		chr2:70313200-70315490		N_Shelf
cg26318864	chr13	69795333	-1.84628	1.80223	-4.83028	0.000149509	0.0444832	1.07614	LINC00383		TSS1500
cg12194727	chr19	3624008	-1.84603	4.23973	-4.66378	0.00014438	0.0441306	1.09497	C19orf29;C19orf29	chr19:3623818-3624141	Body;Body	Island
cg05218510	chr16	19127305	-1.8458	4.96664	-4.75621	0.000116334	0.0424362	1.28842	ITPRIPL2;ITPRIPL2	chr16:19127121-19127324	1stExon;Body	Island
cg02052377	chr11	10674182	-1.84554	1.39072	-4.91378	8.05996e-05	0.0412284	1.61664	MRVI1;MRVI1;MRVI1;MRVI1		5'UTR;TSS1500;5'UTR;5'UTR
cg17046348	chr12	57705313	-1.84526	0.830689	-4.987	6.8004e-05	0.0412284	1.7684	R3HDM2		TSS1500
cg24072640	chr20	48291209	-1.8451	0.969186	-4.94878	7.43087e-05	0.0412284	1.68924	B4GALT5		Body
cg09208919	chr9	326599	-1.84508	2.23312	-4.55195	0.000187608	0.0462433	0.860165	DOCK8;DOCK8;DOCK8		Body;Body;Body
cg14306344	chr11	1427294	-1.84491	3.71867	-5.78919	1.09065e-05	0.0402729	3.39139	BRSK2	chr11:1430939-1431834	Body	N_Shelf
cg05207255	chr5	176546704	-1.84467	1.76018	-5.04292	5.97438e-05	0.0412284	1.88396		chr5:176543900-176544228		S_Shelf
cg23888345	chr6	13539107	-1.84451	0.461971	-4.43443	0.000247192	0.0489433	0.612658
cg10700270	chr16	1455055	-1.8445	2.30112	-4.83139	9.76301e-05	0.0417071	1.44527	UNKL;UNKL	chr16:1458143-1458435	Body;Body	N_Shelf
cg21441571	chr1	221568756	-1.84424	1.94752	-5.37237	2.80084e-05	0.0402729	2.55794
cg04676559	chr17	37230168	-1.84374	1.47398	-4.45237	0.00026428	0.0495802	0.566021	LOC100131347;PLXDC1		Body;Body
cg07794230	chr4	93104334	-1.84351	4.84967	-4.71145	0.000129152	0.0436867	1.19483		chr4:93103617-93103953		S_Shore
cg20181739	chr2	109907962	-1.84348	3.53167	-5.76879	1.14167e-05	0.0402729	3.35115	SH3RF3		Body
cg12974668	chr6	33968947	-1.84333	1.13279	-5.18644	4.2899e-05	0.0407068	2.17907	MIR1275		TSS1500
cg05555396	chr12	49621078	-1.84332	2.17512	-5.02823	6.18093e-05	0.0412284	1.85364
cg18715230	chr1	178594939	-1.84329	0.204365	-5.52643	1.97227e-05	0.0402729	2.86868
cg03022552	chr19	21324130	-1.84319	1.89663	-4.92649	7.82561e-05	0.0412284	1.643	ZNF431		TSS1500
cg10582871	chr1	10725332	-1.84295	4.21752	-5.08149	5.46463e-05	0.0412264	1.96349	CASZ1;CASZ1	chr1:10725187-10725617	Body;Body	Island
cg24955026	chr5	157157488	-1.84266	1.05496	-4.51675	0.000203753	0.0467361	0.786104	THG1L	chr5:157158378-157158856	TSS1500	N_Shore
cg06996029	chr11	67017617	-1.84264	5.08657	-4.75359	0.000117048	0.0425214	1.28294	KDM2A;KDM2A	chr11:67017607-67017822	Body;Body	Island
cg00631045	chr3	101576433	-1.84244	3.49263	-5.2698	3.5421e-05	0.0402729	2.34944	NFKBIZ;NFKBIZ		Body;Body
cg07397958	chr15	49476141	-1.84165	1.47321	-4.43391	0.000247492	0.0489468	0.611568	GALK2;GALK2;GALK2;GALK2		5'UTR;5'UTR;Body;Body
cg01227445	chr12	6992632	-1.84156	1.50995	-4.4531	0.000263833	0.0495701	0.567542	RPL13P5		TSS1500
cg04553327	chr4	165813346	-1.84135	-0.314776	-5.45563	2.31655e-05	0.0402729	2.72625	APELA		3'UTR
cg02633664	chr2	128672377	-1.84057	0.251413	-5.17393	4.41528e-05	0.0407068	2.15343
cg17256253	chr4	968603	-1.84045	4.4203	-4.92449	7.86202e-05	0.0412284	1.63886	DGKQ	chr4:966732-968137	TSS1500	S_Shore
cg00401234	chr20	17554599	-1.8404	0.186445	-4.86882	8.94825e-05	0.0412284	1.5232	DSTN;DSTN	chr20:17550330-17551317	Body;5'UTR	S_Shelf
cg14247862	chr17	80764631	-1.83966	5.65873	-4.72224	0.000125936	0.0435626	1.21741	TBCD	chr17:80764626-80764842	Body	Island
cg22431028	chr14	61411138	-1.83958	0.155563	-4.65804	0.000146332	0.0443305	1.08294	MNAT1;MNAT1		Body;Body
cg17834341	chr5	27743668	-1.83942	5.02344	-4.68306	0.000138014	0.0439694	1.13537
cg06904548	chr6	40101909	-1.83929	1.33651	-4.70156	0.000132173	0.0438196	1.17412
cg05412459	chr12	75908973	-1.83902	0.920154	-5.11169	5.09656e-05	0.0412264	2.02563		chr12:75905219-75905518		S_Shelf
cg26497076	chr12	122512410	-1.83901	0.639123	-4.67992	0.000139032	0.0439694	1.12879		chr12:122516193-122517207		N_Shelf
cg13134763	chr2	983306	-1.83842	5.04597	-5.18613	4.293e-05	0.0407068	2.17843	SNTG2		Body
cg17196244	chr4	518237	-1.83635	2.9585	-5.071	6.48909e-05	0.0412284	1.82289	PIGG;PIGG		Body;Body
cg03421069	chr13	28761407	-1.83591	-0.740061	-4.83223	9.74389e-05	0.0417071	1.44702	PAN3;PAN3		Body;Body
cg10350880	chr7	100423220	-1.83561	1.29709	-4.88617	8.59428e-05	0.0412284	1.55928	EPHB4	chr7:100424424-100425626	Body	N_Shore
cg01509621	chr1	19615942	-1.83541	1.64302	-5.36449	2.85169e-05	0.0402729	2.54198	AKR7A3	chr1:19614998-19615660	TSS1500	S_Shore
cg22505778	chr3	113822317	-1.83497	-0.675334	-4.49018	0.000216861	0.0473765	0.730157		chr3:113822136-113822414		Island
cg09789939	chr16	88532245	-1.83447	5.80478	-4.41159	0.000260821	0.0493974	0.564474	ZFPM1		Body
cg16608267	chr12	129252745	-1.83432	3.3305	-4.88753	8.56724e-05	0.0412284	1.56209
cg21739550	chr5	140053271	-1.83415	3.23864	-4.50328	0.000210297	0.0470304	0.75774	DND1	chr5:140052059-140053381	TSS200	Island
cg11755933	chr11	67266128	-1.83415	4.28911	-4.42477	0.000252862	0.0490287	0.592298	PITPNM1;PITPNM1	chr11:67260413-67262715	Body;Body	S_Shelf
cg11166295	chr5	9854268	-1.83379	0.959185	-4.51625	0.000203993	0.0467361	0.785048	LOC285692		Body
cg08146698	chr7	178613	-1.83374	4.49522	-4.94022	7.57995e-05	0.0412284	1.6715		chr7:178517-179127		Island
cg11962649	chr9	128001763	-1.83373	1.04369	-5.37942	3.89798e-05	0.0405748	2.28536	HSPA5	chr9:128002945-128003972	Body	N_Shore
cg08696638	chr16	31160393	-1.83316	4.29788	-4.41074	0.00026134	0.0493974	0.562689	PRSS36	chr16:31159576-31160009	Body	S_Shore
cg24724471	chr9	105017910	-1.83287	0.785981	-5.32837	4.34973e-05	0.0407068	2.18834
cg05384282	chr14	23355373	-1.83269	4.34108	-4.40461	0.000265133	0.0496583	0.54975	REM2	chr14:23355738-23356402	Body	N_Shore
cg13881513	chr18	2652797	-1.83267	1.19267	-5.30035	4.62019e-05	0.0407068	2.13493		chr18:2654918-2656817		N_Shelf
cg24889949	chr19	58551920	-1.83236	4.9583	-4.90842	8.16101e-05	0.0412284	1.60551	ZSCAN1	chr19:58554354-58554587	Body	N_Shelf
cg02046247	chr12	1662459	-1.83223	4.16404	-4.77056	0.00012791	0.0436663	1.21519
cg07285331	chr8	103125262	-1.83223	1.34289	-4.8041	0.000104039	0.0419948	1.38839	NCALD;NCALD;NCALD;NCALD;NCALD;NCALD;NCALD		5'UTR;5'UTR;5'UTR;5'UTR;5'UTR;5'UTR;5'UTR
cg17824939	chr12	88421705	-1.8318	0.503722	-5.28932	3.98282e-05	0.0405748	2.25716	C12orf50		5'UTR
cg10295126	chr6	31022598	-1.83175	0.806552	-5.04429	5.95544e-05	0.0412284	1.88679	HCG22		Body
cg14084272	chr19	21654965	-1.83041	2.93062	-4.76115	0.000115002	0.0424362	1.29873		chr19:21657569-21658035		N_Shelf
cg24194413	chr2	192746039	-1.83009	4.18169	-5.11735	5.03043e-05	0.0412264	2.03727		chr2:192746684-192746996		N_Shore
cg22603628	chr8	1642625	-1.82999	4.43841	-5.30519	3.26606e-05	0.0402729	2.42153	DLGAP2	chr8:1639891-1640612	Body	S_Shelf
cg25793628	chr17	67311918	-1.8295	0.492458	-4.60854	0.000164309	0.0450766	0.979082	ABCA5;ABCA5		TSS200;5'UTR
cg14233878	chr9	139546555	-1.82853	5.49365	-5.03886	6.03076e-05	0.0412284	1.87558		chr9:139548205-139548426		N_Shore
cg19613539	chr6	26412011	-1.82826	1.94844	-5.24581	3.74259e-05	0.0405748	2.30049	BTN3A1;BTN3A1;BTN3A1;BTN3A1		Body;Body;Body;Body
cg22855333	chr3	52865565	-1.82813	1.49231	-4.92709	7.81466e-05	0.0412284	1.64426	ITIH4;ITIH4		TSS1500;TSS1500
cg00345059	chr22	39971926	-1.82811	3.48867	-5.46008	2.29318e-05	0.0402729	2.73522	CACNA1I;CACNA1I		Body;Body
cg06881611	chr10	13342717	-1.82809	4.44415	-5.08955	5.3638e-05	0.0412264	1.98009	PHYH;PHYH	chr10:13344235-13344498	TSS1500;TSS1500	N_Shore
cg01385850	chr10	123738210	-1.82786	3.86595	-4.96754	7.11434e-05	0.0412284	1.72811		chr10:123734027-123734865		S_Shelf
cg17434366	chr4	2746469	-1.82696	4.05753	-5.41856	2.52064e-05	0.0402729	2.65142	TNIP2;TNIP2		Body;Body
cg07068768	chr22	25595840	-1.82636	3.79718	-4.68065	0.000138793	0.0439694	1.13033	CRYBB3;CRYBB3		5'UTR;1stExon
cg15609150	chr5	179197801	-1.82609	-0.509009	-4.92632	7.82862e-05	0.0412284	1.64266	MAML1		Body
cg05549419	chr7	75513140	-1.82592	3.61532	-4.52776	0.000198559	0.046513	0.809273	RHBDD2;RHBDD2		Body;Body
cg02406531	chr5	102559788	-1.82585	0.770064	-5.31873	3.7307e-05	0.0405748	2.31521
cg17350690	chr15	93609536	-1.82573	1.28727	-4.53971	0.000193069	0.0463293	0.834426	RGMA;RGMA;RGMA;RGMA;RGMA;RGMA	chr15:93609145-93609741	Body;Body;Body;Body;Body;Body	Island
cg07111721	chr6	8282662	-1.82564	1.39374	-5.29326	3.35659e-05	0.0402729	2.39724
cg06232512	chr2	240612347	-1.82492	0.793205	-4.5593	0.000184402	0.0461823	0.875624		chr2:240612329-240612544		Island
cg02519625	chr13	114191747	-1.82472	2.68116	-4.92458	7.86042e-05	0.0412284	1.63904	TMCO3	chr13:114195709-114196719	Body	N_Shelf
cg14526322	chr7	598979	-1.82467	3.2497	-4.78629	0.00010845	0.0422976	1.35123	PRKAR1B;PRKAR1B;PRKAR1B;PRKAR1B;PRKAR1B;PRKAR1B	chr7:599089-599327	Body;Body;Body;Body;Body;Body	N_Shore
cg14730616	chr18	77866350	-1.82443	2.34747	-4.83024	9.78912e-05	0.0417071	1.44288	ADNP2		TSS1500
cg14119190	chr6	435746	-1.82346	2.93764	-4.83342	9.71683e-05	0.0417071	1.44951
cg27211088	chr17	72345476	-1.8228	4.36276	-4.81086	0.000102413	0.0419059	1.40248	KIF19	chr17:72347924-72348322	Body	N_Shelf
cg05059224	chr8	117962136	-1.82255	2.69015	-4.65773	0.000146436	0.0443305	1.0823
cg18482112	chr3	184209105	-1.82241	2.47935	-4.39216	0.000273006	0.0499454	0.523474		chr3:184209094-184209343		Island
cg00468410	chr6	20239552	-1.82205	3.66113	-4.58154	0.000175034	0.045561	0.922385
cg19014214	chr11	122230364	-1.82145	1.77753	-5.35682	2.90215e-05	0.0402729	2.52641
cg15383980	chr1	113741483	-1.82131	4.00035	-4.89236	8.47154e-05	0.0412284	1.57213		chr1:113741473-113741745		Island
cg02186140	chr6	139560478	-1.8211	2.35494	-4.54968	0.000188606	0.0462857	0.855405
cg26746037	chr19	3821359	-1.82089	5.13171	-5.70835	1.30763e-05	0.0402729	3.2316	ZFR2	chr19:3821059-3821446	Body	Island
cg26592560	chr11	93895866	-1.82066	4.26006	-5.28674	3.40713e-05	0.0402729	2.38396	PANX1		Body
cg17746023	chr21	46918393	-1.82058	4.34563	-4.70104	0.000132332	0.0438196	1.17304	COL18A1;COL18A1;COL18A1	chr21:46918188-46918410	Body;Body;Body	Island
cg25990772	chr18	3403315	-1.82057	1.62827	-4.66824	0.000161418	0.0447837	1.00831
cg09866303	chr6	7142638	-1.82038	4.34012	-4.45192	0.000237241	0.0484532	0.649543	RREB1;RREB1;RREB1;RREB1	chr6:7141036-7141576	5'UTR;5'UTR;5'UTR;5'UTR	S_Shore
cg24377560	chr4	7810640	-1.82008	-1.10346	-5.26482	3.58284e-05	0.0403325	2.33927	AFAP1;AFAP1		Body;Body
cg04833878	chr14	104167610	-1.81979	4.19759	-4.88772	8.56339e-05	0.0412284	1.56249	KLC1;XRCC3;XRCC3;KLC1;XRCC3	chr14:104165051-104165278	3'UTR;Body;Body;3'UTR;Body	S_Shelf
cg07037412	chr16	1234809	-1.81973	4.51728	-4.72053	0.000126442	0.0435715	1.21382	CACNA1H;CACNA1H	chr16:1235938-1237262	Body;Body	N_Shore
cg20282158	chr8	13425120	-1.81945	1.55942	-5.69678	1.34214e-05	0.0402729	3.20863	C8orf48		1stExon
cg23270423	chr14	55966172	-1.81935	2.59594	-4.58141	0.00017509	0.045561	0.922094
cg10614321	chr5	67492641	-1.81891	0.956373	-4.88708	8.57608e-05	0.0412284	1.56117	LOC102467655		Body
cg16888603	chr8	144696651	-1.81868	6.01563	-4.80915	0.000102823	0.0419059	1.39891	TSTA3	chr8:144696328-144696808	Body	Island
cg06550539	chr10	134698937	-1.81862	3.16946	-4.48469	0.000219672	0.0475397	0.718601		chr10:134698653-134698968		Island
cg20436810	chr3	48616351	-1.81855	1.2248	-4.58925	0.000171901	0.0453945	0.938582	MIR711;COL7A1		Body;Body
cg08008065	chr1	62673941	-1.81822	1.38714	-4.84845	9.3827e-05	0.0413363	1.4808	L1TD1;L1TD1		Body;Body
cg04421483	chr7	132755786	-1.81696	1.88304	-4.89292	8.46042e-05	0.0412284	1.57331	CHCHD3		Body
cg06815630	chr16	88156829	-1.8165	2.91126	-4.41458	0.000258995	0.0493974	0.570781		chr16:88155592-88156108		S_Shore
cg10620911	chr6	32139828	-1.81587	1.9656	-4.41269	0.000260142	0.0493974	0.566813	AGPAT1;AGPAT1		5'UTR;5'UTR
cg25526441	chr12	4248640	-1.81584	1.96204	-4.85982	0.000165355	0.0450778	1.01275
cg19724043	chr21	15380395	-1.81577	2.16054	-5.21508	4.01643e-05	0.0405748	2.23769		chr21:15383530-15383813		N_Shelf
cg23675000	chr15	31948632	-1.8156	1.9854	-5.0056	6.5136e-05	0.0412284	1.80686	OTUD7A		TSS1500
cg14246190	chr6	31862674	-1.81558	1.33711	-4.95019	7.4066e-05	0.0412284	1.69216	EHMT2;EHMT2	chr6:31864897-31865419	Body;Body	N_Shelf
cg07350444	chr13	25617185	-1.81551	2.17646	-4.57004	0.000179819	0.0459722	0.898197		chr13:25620937-25621554		N_Shelf
cg26104926	chr14	64062004	-1.81493	4.30604	-4.50695	0.000233251	0.0481677	0.67815		chr14:64061799-64062043		Island
cg01665559	chr2	127963459	-1.81465	3.25212	-4.4912	0.000216341	0.0473279	0.732313	CYP27C1		TSS200
cg13005591	chr5	79627474	-1.81414	3.48128	-4.58224	0.00019639	0.0464718	0.832491
cg20777401	chr12	2717511	-1.81398	1.58759	-4.42368	0.000253512	0.049041	0.589992	CACNA1C;CACNA1C;CACNA1C;CACNA1C;CACNA1C;CACNA1C;CACNA1C;CACNA1C;CACNA1C;CACNA1C;CACNA1C;CACNA1C;CACNA1C;CACNA1C;CACNA1C;CACNA1C;CACNA1C;CACNA1C;CACNA1C;CACNA1C;CACNA1C;CACNA1C;CACNA1C		Body;Body;Body;Body;Body;Body;Body;Body;Body;Body;Body;Body;Body;Body;Body;Body;Body;Body;Body;Body;Body;Body;Body
cg23242708	chr2	3322335	-1.81379	4.8488	-5.09125	5.34289e-05	0.0412264	1.98357	TSSC1	chr2:3321063-3321293	Body	S_Shore
cg00402311	chr8	62282815	-1.81319	0.641256	-5.30356	3.85864e-05	0.0405748	2.28528	CLVS1		Body
cg16090254	chr3	185277705	-1.81302	1.76278	-4.54467	0.000190838	0.0463293	0.844851
cg10573450	chr5	17517201	-1.81295	-0.738029	-4.67224	0.000141552	0.0441119	1.1127
cg11293112	chr17	17809020	-1.81239	2.60186	-4.76905	0.000112901	0.0424362	1.31524	TOM1L2;TOM1L2		Body;Body
cg03658699	chr19	4564376	-1.81232	-0.522841	-4.46667	0.000229165	0.0480328	0.680629		chr19:4566457-4566678		N_Shelf
cg08951186	chr16	88290370	-1.81163	2.25045	-4.88534	9.86117e-05	0.0417071	1.44937		chr16:88292763-88293010		N_Shelf
cg26639085	chr19	54972720	-1.81148	3.11231	-5.09316	5.31934e-05	0.0412264	1.98751	LENG8	chr19:54972425-54972738	3'UTR	Island
cg05575273	chr6	166128575	-1.81143	4.56215	-4.83979	9.57387e-05	0.0415257	1.46277
cg05458468	chr1	25621107	-1.81138	3.96896	-4.61771	0.000160816	0.0447837	0.998345	RHD;RHD;RHD;RHD;RHD;RHD;RHD;RHD		5'UTR;Body;Body;Body;Body;Body;Body;Body
cg11221741	chr12	14428808	-1.81113	1.72689	-4.89073	8.50357e-05	0.0412284	1.56876
cg06748309	chr13	95947540	-1.81062	1.31004	-5.2103	4.75001e-05	0.0410044	2.10063	ABCC4;ABCC4;ABCC4;ABCC4		Body;Body;Body;Body
cg08769816	chr4	24350793	-1.8105	1.3465	-4.57615	0.000177262	0.0457687	0.911038
cg09733528	chr2	169832726	-1.81041	1.10224	-4.85385	0.000105897	0.0421578	1.38565	ABCB11		Body
cg05945726	chr7	5483538	-1.80975	0.986963	-4.41399	0.000259352	0.0493974	0.569546
cg17518348	chr12	66248264	-1.80896	1.98957	-4.77365	0.000111694	0.0424362	1.32485	HMGA2;HMGA2		Body;Body
cg21212014	chr11	112117505	-1.80873	0.221228	-4.48429	0.000245659	0.0488799	0.631626
cg23154064	chr3	56699146	-1.80862	2.08447	-4.87496	8.82128e-05	0.0412284	1.53597	C3orf63;C3orf63		Body;TSS1500
cg25665417	chr3	50327690	-1.80811	5.02091	-4.4022	0.000266636	0.0497176	0.544675	IFRD2	chr3:50329399-50330116	Body	N_Shore
cg16462701	chr11	2416773	-1.80801	3.07756	-5.01454	6.38004e-05	0.0412284	1.82535	CD81	chr11:2417650-2417993	Body	N_Shore
cg18044585	chr8	141619425	-1.80749	4.99115	-4.86051	9.12291e-05	0.0412284	1.50591	EIF2C2;EIF2C2		Body;Body
cg09150309	chr11	50258273	-1.80723	3.37017	-4.76124	0.000114978	0.0424362	1.29892	LOC441601	chr11:50257255-50257772	TSS1500	S_Shore
cg03006172	chr8	1463125	-1.8071	1.62508	-5.16473	4.50986e-05	0.0407068	2.13456	DLGAP2		5'UTR
cg18712599	chr2	135227039	-1.80668	2.71633	-4.82246	0.000113702	0.0424362	1.32206	TMEM163		Body
cg26616244	chr10	29697054	-1.80618	0.69465	-5.14331	4.73808e-05	0.0410044	2.09061	SVIL-AS1;SVIL-AS1;SVIL-AS1;SVIL-AS1;SVIL-AS1;SVIL-AS1;SVIL-AS1;SVIL-AS1;SVIL-AS1;SVIL-AS1	chr10:29698362-29699044	TSS1500;TSS1500;TSS1500;TSS1500;TSS1500;TSS1500;TSS1500;TSS1500;TSS1500;TSS1500	N_Shore
cg12164564	chr4	151368765	-1.8054	1.46281	-4.8023	0.000104476	0.0421099	1.38464	LRBA;LRBA		Body;Body
cg05400618	chr7	2128721	-1.80524	4.92062	-4.81298	0.000101908	0.0419059	1.4069	MAD1L1;MAD1L1;MAD1L1		Body;Body;Body
cg26796043	chr4	7472958	-1.80514	3.87443	-5.29894	3.89853e-05	0.0405748	2.27615	SORCS2		Body
cg13774015	chr2	23743488	-1.80443	2.26921	-5.56078	1.82452e-05	0.0402729	2.93755	KLHL29		5'UTR
cg14084211	chr10	120519856	-1.80427	5.52477	-4.45398	0.000236095	0.0483651	0.653888
cg05486738	chr2	240844843	-1.80371	3.62679	-4.39625	0.00027039	0.0497962	0.53212		chr2:240844829-240845061		Island
cg14139551	chr4	126202309	-1.80357	2.20149	-4.7929	0.000106791	0.0421645	1.36503
cg26283426	chr17	41835937	-1.8034	2.69974	-4.94269	7.53668e-05	0.0412284	1.67661	SOST	chr17:41832717-41833195	1stExon	S_Shelf
cg11942622	chr15	79298659	-1.80309	5.04279	-4.57759	0.000176663	0.045706	0.914075	RASGRF1;RASGRF1;RASGRF1		TSS1500;Body;Body
cg25106981	chr3	51994889	-1.80302	4.05815	-4.88542	8.60939e-05	0.0412284	1.55771	PCBP4;PCBP4;PCBP4;PCBP4;PCBP4;PCBP4;PCBP4;PCBP4		Body;Body;Body;Body;ExonBnd;ExonBnd;ExonBnd;ExonBnd
cg13794889	chr9	74914728	-1.80272	1.25717	-4.62405	0.000158448	0.0447429	1.01164
cg04646987	chr5	14406732	-1.80238	2.59875	-4.99226	7.74652e-05	0.0412284	1.66283	TRIO		Body
cg15203096	chr10	98351049	-1.80231	2.16848	-4.98963	6.75904e-05	0.0412284	1.77385		chr10:98346049-98347064		S_Shelf
cg13223329	chr11	133274220	-1.80171	1.46662	-4.60423	0.000165974	0.0450778	0.970038	OPCML		Body
cg16652332	chr19	50104992	-1.80168	4.61252	-4.40345	0.000265857	0.0496583	0.547301	PRR12	chr19:50100036-50101218	Body	S_Shelf
cg04984825	chr12	45460140	-1.80124	1.47045	-4.53386	0.000195737	0.0464714	0.822115	RACGAP1P		TSS1500
cg02468494	chr4	185906605	-1.8012	1.33013	-4.99665	6.65003e-05	0.0412284	1.78836
cg13696466	chr12	128468093	-1.80112	4.23638	-4.95899	7.25683e-05	0.0412284	1.7104
cg26308814	chr1	17180565	-1.8011	1.58121	-5.35851	2.89093e-05	0.0402729	2.52985
cg03704894	chr10	123125142	-1.80107	4.53435	-4.70673	0.000130584	0.0437664	1.18495
cg21787089	chr3	46484250	-1.80084	1.54866	-4.84716	0.000144228	0.0441306	1.09483	LTF;LTF		Body;Body
cg09056327	chr22	37608037	-1.80056	3.68799	-4.68435	0.000137597	0.0439588	1.13809	SSTR3;SSTR3		5'UTR;1stExon
cg24196351	chr3	149182962	-1.80022	3.53004	-4.57145	0.000179223	0.045945	0.901171
cg21285133	chr1	150209464	-1.79982	-1.85337	-4.68838	0.000136309	0.0438505	1.14651	ANP32E;ANP32E	chr1:150206971-150207842	TSS1500;TSS1500	S_Shore
cg08187983	chr16	87670386	-1.79971	4.46059	-4.75893	0.000115597	0.0424362	1.29411	JPH3		Body
cg18740872	chr5	39220260	-1.79897	-0.234532	-5.49405	2.12274e-05	0.0402729	2.80361	FYB;FYB		TSS1500;TSS1500
cg20474201	chr10	88228042	-1.79886	0.958134	-4.71285	0.000128731	0.0436756	1.19775	WAPAL		Body
cg26639730	chr16	29242315	-1.79872	4.28012	-4.49712	0.000213358	0.0472188	0.744772
cg22272911	chr7	115430145	-1.7985	1.02069	-4.57036	0.000179683	0.0459657	0.898876
cg23495820	chr19	35715624	-1.7982	2.63121	-4.52649	0.000199147	0.0465751	0.806617		chr19:35715623-35716120		Island
cg17353079	chr6	31779020	-1.79814	0.934198	-5.06134	5.72518e-05	0.0412284	1.92196	HSPA1L	chr6:31782872-31785190	Body	N_Shelf
cg06028934	chr1	161352498	-1.79809	2.3308	-4.87732	8.77299e-05	0.0412284	1.54088
cg08396444	chr14	76673428	-1.7973	1.98312	-4.55866	0.000184677	0.0461823	0.874289	GPATCH2L;GPATCH2L;GPATCH2L		Body;3'UTR;3'UTR
cg23178364	chr2	165425105	-1.79715	0.759603	-5.42427	2.48805e-05	0.0402729	2.66296	GRB14		Body
cg23213758	chr6	6605918	-1.79677	2.349	-4.40372	0.000265688	0.0496583	0.547872	LOC285780;LY86		Body;Body
cg14394011	chr17	8481125	-1.79638	-0.0873798	-4.597	0.00016881	0.0452579	0.954848	MYH10		Body
cg00303641	chr16	23712764	-1.79518	1.63461	-4.56129	0.000183544	0.046147	0.879808	ERN2		Body
cg00731201	chr2	556450	-1.79464	0.357238	-4.77257	0.000111978	0.0424362	1.32258		chr2:558069-558469		N_Shore
cg24743791	chr17	70598442	-1.79448	1.7334	-4.42902	0.000250353	0.0489611	0.60125
cg08308693	chr5	714224	-1.79359	2.69917	-4.60105	0.000167214	0.0451834	0.963368
cg02456344	chr6	113291905	-1.79296	1.71863	-4.88615	8.5948e-05	0.0412284	1.55922
cg20411631	chr10	125840873	-1.79294	0.826012	-5.2928	3.36017e-05	0.0402729	2.39629	CHST15;CHST15;CHST15;CHST15		5'UTR;5'UTR;5'UTR;5'UTR
cg20704963	chr2	242843504	-1.79243	3.06689	-4.54907	0.000188878	0.0463204	0.854113		chr2:242843760-242844198		N_Shore
cg06925984	chr17	77767242	-1.79208	3.57505	-5.44134	2.39315e-05	0.0402729	2.69742		chr17:77763364-77767356		Island
cg27364205	chr19	1495210	-1.79192	5.00498	-4.84282	9.50656e-05	0.0414563	1.46908	REEP6	chr19:1495209-1495413	Body	Island
cg12629103	chr18	76488516	-1.79141	3.61309	-4.39345	0.00027218	0.0498651	0.526195		chr18:76486313-76486864		S_Shore
cg27474149	chr6	29572333	-1.79126	2.81841	-4.69924	0.00013289	0.0438196	1.16927	GABBR1;GABBR1;GABBR1		Body;Body;Body
cg03968317	chr8	101675460	-1.79103	1.26334	-5.22995	3.8815e-05	0.0405748	2.26808
cg21461034	chr8	143660571	-1.79006	5.23035	-4.63845	0.000153197	0.0444913	1.04185
cg10989683	chr1	15478401	-1.78996	2.23998	-4.97454	8.06209e-05	0.0412284	1.62929	TMEM51;TMEM51;C1orf126	chr1:15479219-15481471	TSS1500;TSS1500;Body	N_Shore
cg21942282	chr11	64868530	-1.78981	0.0809756	-5.07994	6.36009e-05	0.0412284	1.84079	VPS51;VPS51		Body;Body
cg18413357	chr17	8184274	-1.7897	1.74561	-4.93288	7.71028e-05	0.0412284	1.65627
cg11009716	chr3	52888489	-1.78947	2.34742	-4.80545	0.000103712	0.0419931	1.3912	TMEM110-MUSTN1;TMEM110		Body;Body
cg15945209	chr2	133039143	-1.78919	-0.0913841	-4.86385	9.05234e-05	0.0412284	1.51286
cg04459703	chr13	28719616	-1.78903	1.3418	-4.92698	7.8167e-05	0.0412284	1.64402	PAN3		Body
cg25141473	chr9	109354499	-1.78902	1.54804	-4.4416	0.00024306	0.0487733	0.627789
cg03115690	chr3	197206226	-1.78901	1.69489	-4.60668	0.000185736	0.0461823	0.881424
cg26097381	chr6	31779598	-1.78829	2.56812	-5.04835	5.89982e-05	0.0412284	1.89516	HSPA1L	chr6:31782872-31785190	Body	N_Shelf
cg14736248	chr22	18321906	-1.78754	1.88685	-4.97417	7.00577e-05	0.0412284	1.74184	MICAL3;MICAL3	chr22:18324563-18324788	Body;Body	N_Shelf
cg07510714	chr16	34983615	-1.78754	4.91449	-4.70521	0.00013105	0.0437664	1.18176
cg04043873	chr17	80303714	-1.78743	1.60552	-4.41386	0.000259431	0.0493974	0.569271		chr17:80303446-80303715		Island
cg00427150	chr13	114770568	-1.78727	4.74117	-4.80888	0.000102886	0.0419059	1.39836	RASA3	chr13:114773745-114774499	Body	N_Shelf
cg15864317	chr7	57485543	-1.78691	2.87331	-4.56467	0.000182094	0.0461431	0.886921		chr7:57484168-57485070		S_Shore
cg25457007	chr13	87732961	-1.7867	1.39785	-4.59429	0.000169885	0.045327	0.949157
cg02496065	chr7	138798540	-1.78608	1.2143	-4.59216	0.000170733	0.0453945	0.944693		chr7:138793113-138794608		S_Shelf
cg09722277	chr4	186435634	-1.78555	2.39095	-5.74946	1.44702e-05	0.0402729	3.15213	PDLIM3;PDLIM3		Body;Body
cg14013457	chr9	27530602	-1.78533	0.905488	-4.92283	0.000145307	0.044263	1.12688	MOBKL2B	chr9:27528357-27528725	TSS1500	S_Shore
cg15168497	chr5	391455	-1.78528	2.87633	-4.58963	0.00017175	0.0453945	0.939365	AHRR		Body
cg23654002	chr14	48095772	-1.78527	3.20447	-4.53657	0.000194496	0.0464509	0.827819	MDGA2		Body
cg23063905	chr12	48129486	-1.78524	2.63512	-4.73253	0.000122946	0.0431018	1.23892	RAPGEF3;RAPGEF3;RAPGEF3		3'UTR;3'UTR;3'UTR
cg23968650	chr6	114384629	-1.78516	0.731489	-4.68118	0.00013862	0.0439694	1.13145	HS3ST5		TSS1500
cg20660162	chr21	45680069	-1.78512	1.21685	-4.63559	0.000173885	0.0454754	0.940467	DNMT3L;DNMT3L	chr21:45678290-45678544	Body;Body	S_Shore
cg22374213	chr18	67136976	-1.78466	4.36957	-4.8185	0.000100604	0.0417997	1.41842	DOK6	chr18:67136907-67137248	Body	Island
cg02095553	chr9	134428624	-1.78452	0.515815	-4.67893	0.000139353	0.0439694	1.12673		chr9:134429866-134430491		N_Shore
cg10494844	chr9	131181156	-1.78414	1.87907	-5.27542	3.49674e-05	0.0402729	2.36089	CERCAM;MIR1268A	chr9:131182468-131183335	TSS1500;Body	N_Shore
cg24948505	chr6	170097588	-1.78355	2.47058	-4.70784	0.000147504	0.044338	1.08908	WDR27		5'UTR
cg13192053	chr8	60062434	-1.7824	-0.77529	-4.54749	0.000189578	0.0463212	0.850796
cg26609894	chr19	8278234	-1.78203	2.34192	-4.41053	0.000261471	0.0493974	0.562237	LASS4	chr19:8274241-8275045	5'UTR	S_Shelf
cg13125537	chr17	7037323	-1.78182	2.35038	-4.74015	0.000120778	0.0427925	1.25486
cg17997207	chr4	17711022	-1.78158	4.91757	-4.58646	0.000173031	0.0454139	0.932706	FAM184B	chr4:17710710-17711065	Body	Island
cg25025145	chr15	41690731	-1.78136	2.04446	-4.76508	0.000113952	0.0424362	1.30694	NDUFAF1	chr15:41694493-41694756	5'UTR	N_Shelf
cg03722901	chr19	6429807	-1.78044	1.59153	-5.67693	1.40348e-05	0.0402729	3.16923	SLC25A41	chr19:6425485-6425843	Body	S_Shelf
cg06239923	chr20	55923774	-1.78018	3.84001	-4.48992	0.000242513	0.04873	0.642402		chr20:55926212-55926585		N_Shelf
cg16250425	chr3	113073483	-1.78015	1.5087	-4.60791	0.000164552	0.0450766	0.977756	CFAP44		Body
cg21165395	chr12	109606681	-1.78009	1.34645	-5.16204	4.53786e-05	0.0407068	2.12905	ACACB		Body
cg21235987	chr9	133853434	-1.77942	2.85768	-4.88717	8.57433e-05	0.0412284	1.56135
cg07336442	chr22	24411865	-1.77933	5.14075	-5.42235	2.49897e-05	0.0402729	2.65908	CABIN1	chr22:24407673-24408060	5'UTR	S_Shelf
cg02754224	chr18	77317343	-1.77926	3.1812	-4.40797	0.000263043	0.0495201	0.556854		chr18:77319182-77319421		N_Shore
cg07512235	chr16	67268818	-1.77925	1.53414	-4.51847	0.00020293	0.0467361	0.789735	FHOD1	chr16:67270859-67271295	Body	N_Shelf
cg18656267	chr2	181966010	-1.77888	0.681297	-5.31752	3.74076e-05	0.0405748	2.31282
cg14468408	chr9	128719060	-1.77856	2.17264	-4.45742	0.000234197	0.0482256	0.661132	PBX3;PBX3;PBX3;PBX3		Body;Body;Body;Body
cg13924635	chr1	1168432	-1.7785	5.74629	-4.49845	0.000212693	0.0471539	0.747575	SDF4;SDF4;B3GALT6	chr1:1167001-1168985	TSS1500;TSS1500;1stExon	Island
cg27592453	chr22	44565030	-1.77845	2.87277	-4.49141	0.000216235	0.0473279	0.73275	PARVB;PARVB		3'UTR;3'UTR
cg11545838	chr4	1805935	-1.77821	4.98591	-5.58944	1.70989e-05	0.0402729	2.99489	FGFR3;FGFR3;FGFR3	chr4:1806488-1806696	Body;Body;Body	N_Shore
cg20106216	chr14	23511181	-1.77814	4.83552	-4.65725	0.000146602	0.0443305	1.08128	PSMB11		TSS200
cg03946106	chr16	29849534	-1.77811	1.38821	-5.18285	4.32549e-05	0.0407068	2.17172	MVP;MVP	chr16:29853073-29853395	Body;Body	N_Shelf
cg00844246	chr10	134928055	-1.77787	4.12523	-4.61526	0.000161743	0.0447837	0.993189	GPR123	chr10:134925815-134926878	Body	S_Shore
cg16547125	chr5	172518825	-1.77773	1.83099	-4.54043	0.000192743	0.0463293	0.835942	C5orf41;C5orf41;C5orf41		3'UTR;Body;3'UTR
cg11564652	chr19	9761193	-1.77759	0.363495	-4.82886	9.8206e-05	0.0417071	1.44001	ZNF562;ZNF562;ZNF562		3'UTR;3'UTR;3'UTR
cg17267508	chr1	1187974	-1.77754	2.90952	-5.81839	1.02166e-05	0.0402729	3.44887		chr1:1189396-1190245		N_Shore
cg16868500	chr7	75866308	-1.77752	4.88624	-4.49173	0.00021607	0.0473279	0.733435	SRRM3	chr7:75864301-75864569	Body	S_Shore
cg01291398	chr8	1830682	-1.77745	1.95775	-4.64876	0.000149542	0.0444832	1.06349	ARHGEF10	chr8:1830748-1831008	Body	N_Shore
cg20180562	chr8	55470341	-1.77723	1.35198	-4.69396	0.00013454	0.0438196	1.15821
cg08787083	chr10	129868324	-1.77675	2.29469	-4.86532	9.02135e-05	0.0412284	1.51592	PTPRE;PTPRE		Body;Body
cg05754632	chr17	64528576	-1.77659	1.86741	-4.80975	0.000102678	0.0419059	1.40017	PRKCA		Body
cg20384387	chr8	143217692	-1.77644	2.80998	-4.76831	0.000128565	0.0436756	1.21213
cg03511974	chr1	53568259	-1.77631	5.42764	-4.43122	0.000249064	0.0489468	0.605882	SLC1A7		Body
cg01877524	chr11	117651359	-1.77595	3.38927	-4.39386	0.000271913	0.0498465	0.527075	DSCAML1	chr11:117651216-117651429	Body	Island
cg03700402	chr16	85141813	-1.77576	5.93004	-4.49475	0.000214548	0.0473066	0.739781	FAM92B		Body
cg12879853	chr5	121812543	-1.77563	4.97206	-4.64407	0.000151194	0.0444913	1.05365
cg10860802	chr7	154632602	-1.77563	3.95708	-5.08028	5.47999e-05	0.0412264	1.96098	DPP6;DPP6;DPP6		Body;Body;Body
cg16660899	chr1	167095593	-1.7749	2.08499	-4.51119	0.000206427	0.0468278	0.774406	DUSP27		Body
cg24572019	chr2	74428702	-1.77424	2.11229	-5.62524	1.57702e-05	0.0402729	3.06634	MTHFD2;MTHFD2	chr2:74425444-74426423	Body;Body	S_Shelf
cg20201177	chr10	6162780	-1.77422	1.67966	-4.7583	0.00011577	0.0424362	1.29277
cg19726343	chr1	7515595	-1.77396	4.79931	-5.49968	2.09574e-05	0.0402729	2.81495	CAMTA1		Body
cg26124719	chr17	70695293	-1.77375	2.6192	-4.97438	8.06509e-05	0.0412284	1.62896	SLC39A11;SLC39A11		Body;Body
cg12014726	chr11	112546107	-1.77358	-0.185247	-4.69198	0.000152927	0.0444913	1.05673
cg09776772	chr7	2150534	-1.77332	2.27579	-4.39826	0.000269121	0.0497743	0.536345	MAD1L1;MAD1L1;MAD1L1		Body;Body;Body
cg02507604	chr12	133417259	-1.77319	0.851086	-4.51509	0.000204548	0.0467361	0.782611	CHFR;CHFR;CHFR;CHFR;CHFR	chr12:133417238-133417472	3'UTR;3'UTR;3'UTR;3'UTR;3'UTR	Island
cg11813940	chr6	32947013	-1.77311	3.27551	-5.05207	5.84929e-05	0.0412284	1.90283	BRD2;BRD2		Body;Body
cg12531838	chr10	531914	-1.77308	3.42958	-4.4885	0.000217718	0.0475132	0.726617	DIP2C	chr10:530713-531099	Body	S_Shore
cg10024446	chr10	22048429	-1.77305	4.51807	-4.53078	0.000197154	0.0464718	0.81564	DNAJC1		Body
cg25776440	chr10	3613710	-1.773	3.53723	-5.14137	4.75923e-05	0.0410044	2.08664
cg00115167	chr14	21397486	-1.7725	0.459779	-4.84087	9.54978e-05	0.0414861	1.46502
cg18145393	chr4	520203	-1.77249	4.32574	-5.17429	4.41161e-05	0.0407068	2.15417	PIGG;PIGG		Body;Body
cg23596249	chr4	165109834	-1.77213	-0.00254115	-4.60184	0.000166905	0.0451626	0.965023	2021-03-01	chr4:165109389-165109842	5'UTR	Island
cg08493265	chr3	195539297	-1.77183	3.88636	-5.06803	5.63738e-05	0.0412284	1.93574	MUC4;MUC4;MUC4		TSS200;TSS200;TSS200
cg26853057	chr8	42002293	-1.77157	2.01225	-4.65094	0.000167907	0.0452027	0.971788		chr8:41997443-41998412		S_Shelf
cg04477010	chr8	38175544	-1.77098	2.16	-5.08544	6.282e-05	0.0412284	1.85179	WHSC1L1;WHSC1L1		Body;Body
cg24255159	chr1	153389629	-1.77098	1.64927	-4.39873	0.000268822	0.0497634	0.537341	S100A7A		5'UTR
cg03335476	chr16	4381533	-1.77084	1.44476	-4.55467	0.000186415	0.04621	0.865886	GLIS2	chr16:4377508-4378162	TSS1500	S_Shelf
cg05881156	chr6	41772555	-1.77007	2.17342	-4.97477	6.99601e-05	0.0412284	1.74309	USP49	chr6:41773954-41774420	Body	N_Shore
cg05058976	chr16	3637956	-1.76973	3.0056	-4.77908	0.000110291	0.0424362	1.33617	BTBD12	chr16:3639092-3639306	Body	N_Shore
cg22536770	chr19	18870922	-1.76942	4.69	-4.79417	0.000106474	0.0421578	1.36768	CRTC1;CRTC1	chr19:18873019-18873349	Body;Body	N_Shelf
cg01166159	chr17	7822595	-1.76798	1.78234	-4.68774	0.000136511	0.043853	1.14519		chr17:7826127-7826414		N_Shelf
cg24813180	chr19	49065229	-1.76796	2.06135	-5.60221	1.66122e-05	0.0402729	3.0204	SULT2B1	chr19:49061545-49061769	Body	S_Shelf
cg24610790	chr7	2859641	-1.7679	4.22938	-4.59715	0.000168748	0.0452579	0.955177	GNA12		Body
cg18560247	chr4	78071590	-1.76773	1.49986	-4.67353	0.000141123	0.0440863	1.11542
cg13895409	chr15	27959749	-1.76766	2.61128	-4.56664	0.000181256	0.0460706	0.891058
cg26122286	chr13	101196636	-1.76748	1.79351	-4.58373	0.00017414	0.0455277	0.926976
cg18973457	chr13	112320951	-1.76687	5.68257	-4.95601	7.30729e-05	0.0412284	1.70422		chr13:112320824-112321129		Island
cg18116574	chr3	66595156	-1.76679	5.22253	-4.8191	0.000100466	0.0417997	1.41965
cg27652681	chr10	134860860	-1.76674	4.60254	-5.00072	6.58764e-05	0.0412284	1.79677		chr10:134861174-134861568		N_Shore
cg11704463	chr12	124968399	-1.76645	3.5903	-4.46449	0.000230342	0.0480328	0.676033	NCOR2;NCOR2		Body;Body
cg03784611	chr3	196754501	-1.76634	5.51233	-4.69754	0.000133421	0.0438196	1.1657	MFI2;MFI2	chr3:196754626-196754831	Body;Body	N_Shore
cg17065810	chr11	93491807	-1.76628	2.12738	-4.57165	0.00017914	0.045945	0.90159	C11orf54		Body
cg16781340	chr16	34456429	-1.76616	3.66667	-4.58344	0.000174257	0.0455297	0.926374
cg08062387	chr6	168684757	-1.76601	4.0245	-4.41042	0.000261539	0.0493974	0.562006		chr6:168684602-168684934		Island
cg17469240	chr1	1190096	-1.76562	3.9748	-4.46537	0.000229868	0.0480328	0.67788	UBE2J2;UBE2J2;UBE2J2;UBE2J2	chr1:1189396-1190245	3'UTR;3'UTR;3'UTR;3'UTR	Island
cg18657576	chr3	54751915	-1.76536	0.8974	-4.48612	0.000244634	0.048829	0.635377	CACNA2D3		Body
cg14028967	chr9	37419444	-1.76511	-0.0209491	-4.60635	0.000165153	0.0450778	0.974486		chr9:37422568-37422915		N_Shelf
cg04281069	chr6	144508118	-1.76499	5.72878	-4.84542	9.44913e-05	0.0414163	1.47449	STX11	chr6:144507826-144508697	Body	Island
cg10148542	chr11	2002867	-1.76486	4.99936	-4.5685	0.000180468	0.046025	0.894966
cg21358741	chr1	8384350	-1.76468	2.45862	-4.48542	0.000219296	0.0475397	0.720139	SLC45A1;SLC45A1	chr1:8385895-8386168	ExonBnd;Body	N_Shore
cg05290582	chr2	225429032	-1.763	-0.201077	-4.76644	0.000129111	0.0436867	1.20833	CUL3;CUL3;CUL3		Body;Body;Body
cg21426801	chr20	45813507	-1.76252	2.42629	-4.88689	8.5799e-05	0.0412284	1.56077	EYA2;EYA2		Body;Body
cg21096803	chr15	31363904	-1.76142	1.31635	-5.44392	2.3791e-05	0.0402729	2.70264	TRPM1;TRPM1;TRPM1;TRPM1		Body;Body;Body;Body
cg21025522	chr19	14976789	-1.76138	1.70926	-5.30532	3.26511e-05	0.0402729	2.42179
cg03765044	chr14	24624210	-1.76115	1.92781	-4.50502	0.000209439	0.0470304	0.761407	RNF31;RNF31		Body;Body
cg26244832	chr18	77173566	-1.76085	2.3808	-4.49493	0.000214458	0.0473066	0.740158	NFATC1;NFATC1;NFATC1;NFATC1;NFATC1	chr18:77171704-77172118	Body;5'UTR;Body;Body;Body	S_Shore
cg04896013	chr15	89760469	-1.76011	4.02711	-4.53437	0.0001955	0.0464714	0.8232	RLBP1		Body
cg17266153	chr10	14949099	-1.76011	0.599143	-4.57714	0.000176849	0.045706	0.913133	DCLRE1C;DCLRE1C;DCLRE1C;DCLRE1C		3'UTR;3'UTR;3'UTR;3'UTR
cg23865853	chr1	161167112	-1.75966	1.77025	-4.65006	0.000149088	0.0444544	1.06622	ADAMTS4		Body
cg01569664	chr13	110434016	-1.75939	4.5685	-4.67225	0.000141547	0.0441119	1.11273	IRS2	chr13:110434466-110440180	Body	N_Shore
cg04074650	chr20	35720856	-1.75912	1.59189	-5.05368	5.82752e-05	0.0412284	1.90616	RBL1;RBL1	chr20:35724039-35724644	Body;Body	N_Shelf
cg12019520	chr4	8012176	-1.75909	0.770222	-5.78602	1.09843e-05	0.0402729	3.38513	ABLIM2;ABLIM2;ABLIM2;ABLIM2;ABLIM2;ABLIM2;ABLIM2		Body;Body;Body;Body;Body;Body;Body
cg10505610	chr5	171782207	-1.75856	4.33242	-4.41359	0.000259593	0.0493974	0.56871	SH3PXD2B		Body
cg06440474	chr1	1118965	-1.75792	3.09147	-4.84175	9.53031e-05	0.0414563	1.46684	TTLL10;TTLL10	chr1:1115574-1116006	Body;Body	S_Shelf
cg00159682	chr8	6386150	-1.75767	1.66627	-4.39448	0.000271518	0.0498465	0.528381	ANGPT2;ANGPT2;ANGPT2;MCPH1		Body;Body;Body;Body
cg17526727	chr6	43791674	-1.75744	0.757235	-4.4682	0.000228345	0.0480328	0.683847
cg13747681	chr11	66179783	-1.75739	1.17664	-4.58006	0.00019737	0.0464718	0.828028		chr11:66176034-66176649		S_Shelf
cg12361190	chr6	66011290	-1.75736	2.42143	-4.43369	0.000247621	0.0489468	0.6111	LOC441155;EYS;EYS	chr6:66011253-66011481	TSS200;Body;Body	Island
cg08270825	chr9	125561317	-1.7573	-0.543796	-5.17944	5.08902e-05	0.0412264	2.03931	OR1K1		TSS1500
cg03746136	chr2	78182187	-1.75701	2.72429	-5.44523	2.37202e-05	0.0402729	2.70528	SNAR-H		TSS200
cg15775218	chr2	3286338	-1.75639	5.66571	-4.73686	0.00012171	0.042896	1.24797	TSSC1	chr2:3286324-3286530	Body	Island
cg02150207	chr13	113419720	-1.75615	4.35411	-5.24139	4.43159e-05	0.0407068	2.15953	ATP11A;ATP11A	chr13:113420152-113420384	Body;Body	N_Shore
cg00218840	chr1	228787343	-1.75507	1.12948	-4.44242	0.000270365	0.0497962	0.545582	DUSP5P1;RHOU	chr1:228785986-228786204	Body;Body	S_Shore
cg18638769	chr14	105789784	-1.75485	4.37575	-4.62569	0.000157839	0.0447043	1.01509	PACS2;PACS2		Body;Body
cg17245135	chr5	88018524	-1.75425	4.55364	-4.55683	0.000185472	0.0461823	0.870437	MEF2C;MEF2C		Body;Body
cg12028674	chr19	39306244	-1.7542	3.25977	-4.48764	0.000218159	0.0475397	0.724804	ECH1		3'UTR
cg11279691	chr17	75237915	-1.75328	3.28286	-4.63726	0.000153622	0.0445227	1.03937
cg04159666	chr6	136949971	-1.7528	2.25134	-5.56943	2.14437e-05	0.0402729	2.80173	LOC101928461;MAP3K5		TSS1500;Body
cg12224108	chr1	25851623	-1.7522	1.79119	-4.7175	0.000144301	0.0441306	1.10737
cg17381013	chr11	41809839	-1.75207	5.32575	-4.68264	0.000138149	0.0439694	1.1345
cg11597447	chr1	180958911	-1.75202	1.94493	-4.41854	0.000256593	0.0491486	0.579148	STX6;STX6		Body;Body
cg07646941	chr12	121788900	-1.75123	2.03399	-4.56678	0.000181195	0.0460693	0.891357	ANAPC5;ANAPC5	chr12:121789970-121790274	5'UTR;Body	N_Shore
cg08505335	chr10	28342666	-1.7511	1.90316	-4.57803	0.000176482	0.0456948	0.914997	MPP7		3'UTR
cg21604726	chr2	138220001	-1.75083	0.875758	-5.28953	3.38538e-05	0.0402729	2.38965	THSD7B		Body
cg22444338	chr7	1054449	-1.75063	5.02797	-4.43053	0.000249467	0.0489585	0.604432	C7orf50;C7orf50;C7orf50	chr7:1052387-1052736	Body;Body;Body	S_Shore
cg07765706	chr8	133141815	-1.75053	2.77447	-5.32078	3.71374e-05	0.0405748	2.31926	KCNQ3	chr8:133141565-133141816	Body	Island
cg02768352	chr17	18023695	-1.75037	4.6602	-4.4921	0.000215885	0.0473279	0.734205	MYO15A	chr17:18022195-18024868	Body	Island
cg17379749	chr12	119416855	-1.7488	1.40188	-4.8007	0.000119454	0.0426685	1.27632		chr12:119418591-119418834		N_Shore
cg13140465	chr15	23085026	-1.74875	0.891473	-4.89557	8.40857e-05	0.0412284	1.5788	NIPA1;NIPA1	chr15:23085441-23086898	Body;5'UTR	N_Shore
cg25972714	chr10	88024569	-1.7485	2.02608	-5.04707	5.9173e-05	0.0412284	1.89252	MIR346;GRID1	chr10:88022640-88023279	TSS200;Body	S_Shore
cg18203563	chr2	103027634	-1.74831	2.10601	-4.92554	7.84276e-05	0.0412284	1.64105
cg06415550	chr11	456082	-1.74805	5.32145	-4.89516	8.41647e-05	0.0412284	1.57796	PTDSS2	chr11:459088-459345	Body	N_Shelf
cg13101431	chr1	188826823	-1.74794	5.06949	-4.84858	9.37979e-05	0.0413363	1.48108
cg14209317	chr9	35656693	-1.74788	2.7885	-4.72167	0.000126106	0.0435715	1.2162		chr9:35657752-35658777		N_Shore
cg14459319	chr4	144206376	-1.74776	-0.107089	-4.94467	7.50204e-05	0.0412284	1.68072
cg26218970	chr12	125465332	-1.74693	1.91182	-4.54501	0.000213816	0.0472875	0.756225	DHX37		Body
cg18659483	chr22	41630982	-1.74623	4.96304	-4.52591	0.00019942	0.0465751	0.805388	CHADL	chr22:41633520-41634842	Body	N_Shelf
cg09691197	chr14	21176220	-1.74617	1.94542	-5.06453	5.68312e-05	0.0412284	1.92853
cg26860780	chr19	4217759	-1.74616	4.11997	-4.82671	9.86991e-05	0.0417071	1.43553	ANKRD24	chr19:4217518-4218068	Body	Island
cg20691720	chr2	42989971	-1.7458	2.96768	-4.69142	0.000135343	0.0438196	1.15289	OXER1;OXER1		1stExon;3'UTR
cg08874599	chr19	24184523	-1.74489	0.516891	-4.57121	0.000179326	0.045945	0.90066
cg09217023	chr3	9394237	-1.74427	0.69896	-5.3579	2.89496e-05	0.0402729	2.52862
cg02578944	chr6	28227392	-1.74381	3.22011	-5.10977	5.94833e-05	0.0412284	1.90042	NKAPL	chr6:28226979-28227483	1stExon	Island
cg11928184	chr6	16218683	-1.74372	2.32928	-4.6431	0.000151537	0.0444913	1.05162
cg07538838	chr19	12167719	-1.74337	2.90401	-5.3107	3.22511e-05	0.0402729	2.43273	ZNF878		TSS1500
cg15232652	chr3	152327525	-1.74316	1.81143	-4.57565	0.000199367	0.0465751	0.818997
cg11237215	chr1	244806055	-1.74309	4.93879	-5.40643	2.59133e-05	0.0402729	2.6269
cg08822635	chr12	2987138	-1.74294	1.73695	-4.66689	0.000143334	0.0441306	1.10149	FOXM1;C12orf32;C12orf32;FOXM1;FOXM1;C12orf32	chr12:2985978-2986639	TSS1500;Body;Body;TSS1500;TSS1500;Body	S_Shore
cg06501857	chr15	43883483	-1.74283	3.54698	-4.55284	0.000187215	0.0462419	0.862043	PPIP5K1;PPIP5K1;PPIP5K1;RNU6-28P	chr15:43882092-43882526	TSS1500;TSS1500;TSS1500;Body	S_Shore
cg08397879	chr1	205347192	-1.7426	1.30961	-4.83043	9.78475e-05	0.0417071	1.44328	LEMD1-AS1		Body
cg24328563	chr17	72827568	-1.74127	2.20365	-4.5469	0.000189839	0.0463212	0.849558	TMEM104		Body
cg11282584	chr3	148648604	-1.74112	1.45625	-4.89082	9.73989e-05	0.0417071	1.46043
cg00463109	chr1	110722603	-1.74109	1.31073	-4.82873	9.8237e-05	0.0417071	1.43972	SLC6A17		Body
cg17088799	chr2	27305470	-1.74109	5.46363	-4.97716	6.95735e-05	0.0412284	1.74803	EMILIN1	chr2:27305312-27305612	Body	Island
cg10147609	chr10	130707269	-1.74106	3.11418	-5.39312	2.67119e-05	0.0402729	2.59998
cg12879551	chr8	125558722	-1.74102	0.946241	-4.46501	0.000230059	0.0480328	0.677135	NDUFB9;NDUFB9;NDUFB9		Body;Body;Body
cg06557406	chr19	5497463	-1.74087	1.323	-4.48431	0.000219866	0.0475397	0.717807
cg21417030	chr8	71447972	-1.7408	1.29647	-4.65336	0.000147941	0.0443792	1.07314
cg09463174	chr4	42396195	-1.74065	1.86544	-4.70582	0.000130863	0.0437664	1.18304		chr4:42399152-42400802		N_Shelf
cg08128925	chr19	11141458	-1.74011	4.90423	-4.80551	0.000103697	0.0419931	1.39133	SMARCA4;SMARCA4;SMARCA4;SMARCA4;SMARCA4;SMARCA4;SMARCA4	chr19:11143975-11144249	Body;Body;Body;Body;Body;Body;Body	N_Shelf
cg04984521	chr16	67037801	-1.73988	3.0308	-4.76565	0.000113799	0.0424362	1.30814	CES8	chr16:67034470-67035340	Body	S_Shelf
cg05300773	chr13	24904017	-1.73953	1.11858	-4.7553	0.000116581	0.0424816	1.28652		chr13:24902292-24902696		S_Shore
cg22423294	chr13	114286133	-1.73916	5.69716	-4.4862	0.000218894	0.0475397	0.721783	TFDP1;TFDP1	chr13:114287533-114287816	Body;Body	N_Shore
cg13276428	chr14	105048531	-1.7389	1.56447	-4.99014	6.75115e-05	0.0412284	1.77489	C14orf180		5'UTR
cg21203652	chr10	12291113	-1.73796	1.47027	-5.16592	4.49749e-05	0.0407068	2.13701	CDC123		Body
cg23101686	chr19	54191152	-1.73788	1.37631	-4.47133	0.000226672	0.0480315	0.690447	MIR1283-1		TSS1500
cg07043044	chr5	33835713	-1.73751	0.633513	-4.55343	0.000186959	0.0462247	0.863274	ADAMTS12		Body
cg14218009	chr12	2997140	-1.73746	2.02478	-5.32146	3.1466e-05	0.0402729	2.45462	RHNO1;RHNO1;RHNO1;RHNO1;RHNO1;RHNO1;RHNO1	chr12:2999665-3000638	Body;Body;Body;Body;Body;Body;Body	N_Shelf
cg22022001	chr13	99096806	-1.73737	3.12829	-4.7684	0.000113071	0.0424362	1.31388	FARP1		Body
cg07687951	chr11	70666560	-1.73675	5.23637	-4.48738	0.000218291	0.0475397	0.724259	SHANK2	chr11:70666428-70666779	Body	Island
cg25016964	chr5	8217287	-1.73632	2.52586	-4.82912	9.81468e-05	0.0417071	1.44055
cg15782561	chr14	47120734	-1.73618	2.1486	-5.13994	4.77497e-05	0.0410044	2.0837	RPL10L	chr14:47120868-47121159	1stExon	N_Shore
cg17741977	chr6	33985139	-1.73574	3.64767	-4.44814	0.000239357	0.048535	0.641573
cg07877987	chr10	133871444	-1.73565	4.18152	-4.44518	0.000241027	0.0486221	0.635332
cg03214478	chr4	1355389	-1.73528	4.83311	-5.59787	1.67763e-05	0.0402729	3.01172	KIAA1530		Body
cg00370079	chr18	12058589	-1.73456	2.30255	-4.49276	0.000215551	0.0473066	0.735595
cg24658867	chr7	134626923	-1.7339	1.52034	-4.53129	0.000196921	0.0464718	0.816701	CALD1;CALD1;CALD1;CALD1;CALD1		Body;Body;Body;Body;Body
cg25295453	chr15	74023856	-1.73375	1.13144	-4.76223	0.000130353	0.0437664	1.19828
cg27459437	chr20	37464594	-1.73374	6.13844	-4.64895	0.000149477	0.0444832	1.06388	PPP1R16B	chr20:37464502-37464847	Body	Island
cg15127270	chr2	9353027	-1.73343	4.95133	-4.55152	0.000187794	0.0462433	0.859275	ASAP2;ASAP2		Body;Body
cg24860429	chr11	78387569	-1.73335	1.59529	-4.55626	0.000268947	0.0497643	0.54473	ODZ4	chr11:78387189-78387424	Body	S_Shore
cg03043243	chr2	172172701	-1.73309	2.59822	-4.60881	0.000184834	0.0461823	0.88688
cg09130192	chr2	10161320	-1.73306	1.43551	-4.89637	8.39286e-05	0.0412284	1.58047
cg16078523	chr3	50738135	-1.73245	-0.23268	-4.69426	0.000152135	0.0444913	1.06138	DOCK3		Body
cg19433902	chr11	61564429	-1.7312	1.37848	-5.05491	5.81093e-05	0.0412284	1.9087	FEN1	chr11:61559907-61560549	3'UTR	S_Shelf
cg13279505	chr16	14479353	-1.73055	1.29352	-4.67256	0.000159839	0.0447837	0.977926
cg03271533	chr2	128936635	-1.72983	0.621905	-5.20629	4.09842e-05	0.0407068	2.21971	UGGT1;UGGT1		Body;Body
cg01594675	chr2	55289112	-1.72969	2.65038	-4.84181	9.52889e-05	0.0414563	1.46698
cg12749087	chr6	34158826	-1.72929	1.59057	-5.05586	5.79824e-05	0.0412284	1.91065
cg15030788	chr9	37536208	-1.72858	3.28879	-4.5921	0.000170757	0.0453945	0.944568	FBXO10		Body
cg18657419	chr17	31561934	-1.72833	0.688199	-4.46316	0.00023106	0.0480328	0.673239	ACCN1;ACCN1		Body;Body
cg12707343	chr6	168418439	-1.72786	2.48111	-4.51074	0.000231239	0.0480328	0.685081	KIF25;KIF25		TSS200;TSS200
cg03893261	chr3	72714444	-1.72776	1.77004	-4.85362	9.27054e-05	0.0413146	1.49156
cg13571582	chr9	129483663	-1.72755	0.0951799	-4.81642	0.000101095	0.0418417	1.41407		chr9:129484841-129485887		N_Shore
cg24672056	chr1	54723730	-1.72752	3.98415	-4.57295	0.000178596	0.0459278	0.904315	SSBP3;SSBP3;SSBP3	chr1:54723696-54724019	Body;Body;Body	Island
cg27366810	chr15	20193521	-1.7275	0.0196207	-4.60097	0.000167246	0.0451834	0.963195
cg04250512	chr21	43735929	-1.72707	3.83938	-5.26423	3.58764e-05	0.0403325	2.33808	TFF3		TSS1500
cg03782130	chr12	132219020	-1.72671	4.98085	-4.89117	8.49491e-05	0.0412284	1.56967	SFRS8	chr12:132219327-132219539	Body	N_Shore
cg01975109	chr9	130971022	-1.72637	2.61393	-4.55552	0.000186044	0.0461823	0.867674	DNM1;DNM1;DNM1;DNM1;DNM1		Body;Body;Body;Body;Body
cg09899541	chr1	87447452	-1.72612	1.55376	-4.43289	0.000248089	0.0489468	0.609407	HS2ST1;HS2ST1		Body;Body
cg16457916	chr16	83968360	-1.72578	5.80787	-4.78281	0.000109334	0.0423816	1.34397
cg03458633	chr10	4720663	-1.72515	0.716901	-5.44741	2.80536e-05	0.0402729	2.56789	LOC100216001		TSS1500
cg16299063	chr5	119285514	-1.72501	1.73225	-4.48333	0.000220377	0.0475576	0.715724
cg11294873	chr4	187811461	-1.72482	3.91785	-4.94621	7.47532e-05	0.0412284	1.68391		chr4:187810427-187810735		S_Shore
cg20743628	chr7	65664128	-1.72365	0.700387	-4.85797	9.17713e-05	0.0412284	1.50061
cg26980034	chr6	53530624	-1.72349	2.31897	-4.65653	0.00014685	0.0443305	1.07977	KLHL31		TSS200
cg15166246	chr2	157474623	-1.7229	3.96442	-4.87835	8.75211e-05	0.0412284	1.54301
cg00408285	chr16	85670262	-1.72252	5.08031	-4.60562	0.000165433	0.0450778	0.972965	KIAA0182;KIAA0182	chr16:85670134-85670349	5'UTR;Body	Island
cg18548523	chr11	67260961	-1.72214	4.95106	-4.63932	0.000172411	0.0454088	0.949259	PITPNM1;PITPNM1	chr11:67260413-67262715	Body;Body	Island
cg03146162	chr6	44923254	-1.72182	2.5835	-4.59108	0.000171166	0.0453945	0.942419	SUPT3H;SUPT3H;SUPT3H		Body;Body;Body
cg17414312	chr1	193351057	-1.72158	1.85992	-5.19095	4.95979e-05	0.0411788	2.0622
cg08594632	chr17	2086506	-1.72086	1.52873	-4.45862	0.000233538	0.0482092	0.663665	SMG6;SMG6		Body;Body
cg01881456	chr1	1042451	-1.72066	4.3146	-4.5111	0.000206469	0.0468278	0.774222	C1orf159	chr1:1046044-1046340	5'UTR	N_Shelf
cg05516746	chr10	5884061	-1.72058	0.943436	-4.63413	0.000154753	0.0445634	1.03279		chr10:5882303-5882635		S_Shore
cg20578850	chr14	71721323	-1.72057	2.00952	-4.6947	0.000134308	0.0438196	1.15976
cg11158953	chr9	128329681	-1.72049	2.19064	-4.68623	0.000136994	0.0439108	1.14202	MAPKAP1;MAPKAP1;MAPKAP1;MAPKAP1;MAPKAP1;MAPKAP1		Body;Body;Body;Body;Body;Body
cg05971321	chr16	2128872	-1.72032	4.67947	-4.61831	0.000160591	0.0447837	0.9996	TSC2;TSC2;TSC2	chr16:2128727-2128952	Body;Body;Body	Island
cg00988675	chr15	99057419	-1.71987	2.15884	-4.68592	0.000137093	0.0439108	1.14137	FAM169B		5'UTR
cg03532815	chr19	18771327	-1.71935	4.24773	-4.4851	0.000219461	0.0475397	0.719463	KLHL26	chr19:18771078-18771340	Body	Island
cg17206659	chr12	56999696	-1.71887	2.31786	-4.93256	7.71608e-05	0.0412284	1.6556	BAZ2A;BAZ2A		Body;Body
cg23199416	chr4	53619131	-1.71886	1.85379	-4.5845	0.000173825	0.0454741	0.928597	ERVMER34-1;ERVMER34-1	chr4:53617118-53617607	TSS1500;TSS1500	S_Shore
cg19712614	chr10	131821017	-1.7188	2.85159	-4.63703	0.000153705	0.0445227	1.03888
cg15605704	chr1	4770676	-1.71867	2.34094	-4.51941	0.000202483	0.0467361	0.791713	AJAP1;AJAP1	chr1:4771652-4772545	Body;Body	N_Shore
cg01005877	chr4	34658906	-1.71821	1.17405	-4.70867	0.000129994	0.043765	1.18901
cg00581595	chr16	58545346	-1.71805	4.75923	-4.99538	6.66971e-05	0.0412284	1.78572	NDRG4;NDRG4;NDRG4	chr16:58549027-58550016	Body;Body;Body	N_Shelf
cg07623425	chr2	152042744	-1.71794	3.02942	-4.60845	0.000164344	0.0450766	0.978889
cg26733331	chr11	2294777	-1.71785	4.17389	-4.45706	0.000234395	0.0482256	0.660377		chr11:2290104-2292932		S_Shore
cg11700985	chr10	82127205	-1.71751	2.18741	-4.8943	8.43334e-05	0.0412284	1.57617	DYDC2		3'UTR
cg09937382	chr8	54437821	-1.71727	1.75892	-5.43832	2.40966e-05	0.0402729	2.69133
cg23129217	chr12	8551501	-1.71674	1.8449	-4.75235	0.000117388	0.042573	1.28035		chr12:8548855-8549512		S_Shore
cg07598082	chr1	110738233	-1.71565	5.41586	-4.81949	0.000100375	0.0417997	1.42047	SLC6A17		Body
cg01398168	chr19	58486514	-1.71548	1.28711	-5.0348	6.08767e-05	0.0412284	1.8672	C19orf18		TSS1500
cg05158362	chr14	106916446	-1.71494	5.31867	-4.81729	0.000100889	0.0417997	1.4159		chr14:106916361-106916611		Island
cg12237904	chr6	153472929	-1.71488	1.51484	-5.7274	1.25284e-05	0.0402729	3.26932
cg25472172	chr2	11685235	-1.71457	0.779497	-4.51524	0.000204477	0.0467361	0.782923	GREB1;GREB1;GREB1		5'UTR;5'UTR;5'UTR
cg10767312	chr13	78236645	-1.71447	4.69009	-4.70677	0.000130571	0.0437664	1.18503
cg25004737	chr2	204209718	-1.71435	1.10356	-4.44811	0.000239375	0.048535	0.641504	ABI2		Body
cg03029616	chr21	31986034	-1.71412	2.06086	-4.64325	0.000151484	0.0444913	1.05193	KRTAP6-1		1stExon
cg22086828	chr18	12431554	-1.71256	4.6999	-5.22103	4.63751e-05	0.0407068	2.12194	SLMO1;SLMO1	chr18:12431189-12431659	3'UTR;3'UTR	Island
cg20252517	chr10	127460133	-1.71219	1.30795	-5.09341	5.31622e-05	0.0412264	1.98803	MMP21	chr10:127462230-127462987	Body	N_Shelf
cg24695281	chr1	43760803	-1.71044	2.94654	-5.24084	3.78558e-05	0.0405748	2.29033
cg13265294	chr6	167284611	-1.71042	1.16163	-4.44075	0.000243549	0.0487733	0.625987		chr6:167284309-167284543		S_Shore
cg00720119	chr19	52529860	-1.71027	0.761749	-4.86332	9.06346e-05	0.0412284	1.51176	ZNF614	chr19:52531323-52531724	5'UTR	N_Shore
cg23101093	chr5	42941518	-1.71011	1.55223	-4.55152	0.000187798	0.0462433	0.859256		chr5:42944266-42944582		N_Shelf
cg02560080	chr22	50313286	-1.70989	4.79903	-5.07021	5.60902e-05	0.0412284	1.94023	ALG12;CRELD2;CRELD2;CRELD2;CRELD2;CRELD2	chr22:50311768-50312953	TSS1500;Body;Body;Body;Body;Body	S_Shore
cg15656347	chr5	7289734	-1.7095	2.37434	-4.82617	0.00011275	0.0424362	1.32958		chr5:7289733-7290153		Island
cg22542632	chr4	59362677	-1.70895	3.48792	-5.72217	1.26764e-05	0.0402729	3.25897
cg15624160	chr11	70644185	-1.70889	1.81861	-4.94594	8.59935e-05	0.0412284	1.57169	SHANK2		Body
cg07234508	chr8	82395948	-1.70876	0.828041	-5.17465	7.22151e-05	0.0412284	1.7331	FABP4		TSS1500
cg05337192	chr1	108113367	-1.70857	-0.147131	-4.99099	6.73777e-05	0.0412284	1.77666
cg07299746	chr16	89334318	-1.70845	1.6045	-4.64656	0.000150315	0.0444913	1.05887	ANKRD11	chr16:89334574-89335088	3'UTR	N_Shore
cg19501543	chr1	35875651	-1.70789	1.2233	-4.99822	7.64328e-05	0.0412284	1.6769	ZMYM4		Body
cg26300802	chr10	4191562	-1.70743	3.22126	-4.42918	0.00025026	0.0489611	0.601582
cg15956369	chr10	33946232	-1.70723	0.877809	-5.1575	4.58557e-05	0.0407068	2.11974
cg02152399	chr1	27710270	-1.70681	2.28498	-5.00392	6.53898e-05	0.0412284	1.80339	CD164L2	chr1:27709600-27709831	TSS1500	S_Shore
cg02163112	chr14	64945997	-1.70633	0.481701	-4.63312	0.000155119	0.0445842	1.03068	ZBTB25		Body
cg18692955	chr3	53857989	-1.70596	4.67222	-4.435	0.000246858	0.0489365	0.61387	CHDH	chr3:53857392-53857954	Body	S_Shore
cg02644711	chr3	196713926	-1.70542	2	-4.86349	9.06001e-05	0.0412284	1.5121
cg00606900	chr22	50175250	-1.70513	2.3481	-4.55925	0.000184423	0.0461823	0.875523	BRD1;LOC90834	chr22:50177720-50178221	Body;TSS1500	N_Shelf
cg12594290	chr6	11972963	-1.70507	1.79859	-4.59151	0.000170992	0.0453945	0.943331
cg22734028	chr1	149854168	-1.705	2.5008	-4.78723	0.000108214	0.0422976	1.35319		chr1:149857769-149859470		N_Shelf
cg16587006	chr16	1726892	-1.70492	2.89509	-4.64684	0.000150215	0.0444913	1.05947	HN1L;CRAMP1L	chr16:1727939-1728858	TSS1500;3'UTR	N_Shore
cg00058857	chr3	99927991	-1.70488	2.58738	-4.49519	0.000214324	0.0473066	0.740717
cg24145118	chr10	2777041	-1.704	3.54376	-4.78391	0.000124092	0.0433208	1.24228
cg02959866	chr2	26364971	-1.70371	2.15679	-4.50027	0.000211786	0.047074	0.751407
cg15735388	chr4	89786856	-1.70346	2.12375	-6.33066	4.17481e-06	0.0402729	4.23789	FAM13A		Body
cg24353945	chr19	36818607	-1.70318	2.21846	-4.89326	9.68617e-05	0.0417071	1.46538		chr19:36822395-36822690		N_Shelf
cg08317416	chr19	52703857	-1.70295	0.993761	-4.50305	0.00021041	0.0470304	0.757259	PPP2R1A;PPP2R1A		Body;Body
cg05810476	chr10	89872861	-1.70272	0.0203404	-4.68181	0.000138416	0.0439694	1.13277
cg03331282	chr1	36056567	-1.70254	3.49961	-4.8892	8.53389e-05	0.0412284	1.56558	TFAP2E		Body
cg10135894	chr4	7862655	-1.70224	-0.800747	-6.01405	6.61024e-06	0.0402729	3.8309	AFAP1;AFAP1		Body;Body
cg05040338	chr16	89270802	-1.702	1.67664	-4.44644	0.000267888	0.0497252	0.553847		chr16:89268492-89268865		S_Shore
cg02964287	chr16	28887830	-1.70135	5.42467	-5.03399	6.09915e-05	0.0412284	1.86552		chr16:28890954-28891868		N_Shelf
cg01357745	chr2	148264586	-1.70106	5.41481	-4.46388	0.000230674	0.0480328	0.674738
cg18935740	chr20	44299452	-1.70077	1.89556	-4.89582	8.40365e-05	0.0412284	1.57932	WFDC11		TSS1500
cg07516702	chr19	5240224	-1.70069	5.45565	-4.81383	0.000101705	0.0419059	1.40869	PTPRS;PTPRS;PTPRS;PTPRS	chr19:5238767-5239060	Body;Body;Body;Body	S_Shore
cg27605358	chr2	226265475	-1.70053	2.59789	-4.88479	9.87348e-05	0.0417071	1.44826	KIAA1486		TSS200
cg04015501	chr13	113201847	-1.70028	1.23383	-4.99921	6.61068e-05	0.0412284	1.79366	TUBGCP3	chr13:113201706-113201927	Body	Island
cg20673819	chr6	166354015	-1.70024	4.85539	-4.62429	0.000158358	0.0447429	1.01215	C6orf176;C6orf176	chr6:166353937-166354233	Body;Body	Island
cg17313456	chr9	137716550	-1.69998	5.254	-4.39459	0.000271448	0.0498465	0.528612	COL5A1;COL5A1;LOC101448202	chr9:137719283-137719504	Body;Body;Body	N_Shelf
cg24157008	chr1	945321	-1.69981	1.62849	-4.49297	0.000215445	0.0473066	0.736036		chr1:948670-948894		N_Shelf
cg25993248	chr5	179448958	-1.69956	1.91264	-5.04747	5.9118e-05	0.0412284	1.89335	RNF130		Body
cg08606174	chr17	79944936	-1.6992	2.04592	-4.41575	0.00025828	0.0493097	0.573262	ASPSCR1	chr17:79944613-79945337	Body	Island
cg24472867	chr8	144561585	-1.69883	-0.716592	-4.78395	0.000109043	0.0423129	1.34635	ZC3H3	chr8:144565262-144565478	Body	N_Shelf
cg26325497	chr19	54199538	-1.69851	-1.733	-4.77914	0.000110273	0.0424362	1.33631	MIR525		TSS1500
cg11415152	chr19	58994892	-1.6983	1.99091	-4.67535	0.000140523	0.0440379	1.11924		chr19:58991737-58992134		S_Shelf
cg05797914	chr5	110702850	-1.69823	0.444376	-4.74391	0.000119722	0.0426949	1.26272	CAMK4		Body
cg11729241	chr21	43779146	-1.69823	1.7075	-4.42968	0.000249967	0.0489611	0.602635
cg26317888	chr7	158770704	-1.69792	1.907	-4.39663	0.000270153	0.0497962	0.532908		chr7:158766126-158767400		S_Shelf
cg16093608	chr19	54843598	-1.69702	2.46673	-4.43027	0.000249618	0.0489611	0.603891
cg11349761	chr11	71233011	-1.69697	1.01945	-4.57679	0.000176993	0.0457276	0.912401		chr11:71233531-71233901		N_Shore
cg16698828	chr8	124210107	-1.69666	0.928669	-4.63955	0.000152803	0.0444913	1.04416	FAM83A;FAM83A		Body;Body
cg16617297	chr7	130582172	-1.69609	4.85171	-4.49616	0.000213839	0.0472875	0.74275
cg09664554	chr1	27988557	-1.69588	1.33612	-4.6998	0.000132716	0.0438196	1.17044		chr1:27986305-27986808		S_Shore
cg03258279	chr4	139547098	-1.69582	1.93454	-4.98623	6.81258e-05	0.0412284	1.76681
cg17897505	chr10	17244376	-1.6958	1.5961	-4.69584	0.000151589	0.0444913	1.06461	TRDMT1	chr10:17243304-17243787	TSS1500	S_Shore
cg07179457	chr14	74034619	-1.69566	1.66777	-4.43494	0.000246898	0.0489365	0.613727	ACOT2	chr14:74036127-74036662	TSS1500	N_Shore
cg08834050	chr6	43022109	-1.69552	2.46591	-4.65454	0.000147534	0.044338	1.07561	CUL7;CUL7;MRPL2	chr6:43021125-43021694	TSS1500;TSS1500;Body	S_Shore
cg23821831	chr2	121074369	-1.69535	2.07567	-4.70683	0.000130553	0.0437664	1.18516
cg24402990	chr6	119390286	-1.69521	-0.299024	-5.5942	1.6916e-05	0.0402729	3.00439	MIR548B;FAM184A;FAM184A		Body;5'UTR;Body
cg10265536	chr9	77503686	-1.69474	0.623308	-4.47892	0.000222668	0.0478206	0.706443	TRPM6;TRPM6;TRPM6	chr9:77502093-77502518	TSS1500;TSS1500;TSS1500	S_Shore
cg03407622	chr3	124463412	-1.69464	1.30558	-4.54512	0.000190635	0.0463293	0.845807	UMPS		3'UTR
cg17447552	chr8	146079781	-1.69456	2.28309	-5.02904	7.13086e-05	0.0412284	1.73881	COMMD5;COMMD5;COMMD5;COMMD5	chr8:146077931-146078881	TSS1500;TSS1500;TSS1500;TSS1500	S_Shore
cg12394941	chr1	20205035	-1.69431	2.08	-4.48518	0.000219418	0.0475397	0.71964		chr1:20208807-20209462		N_Shelf
cg06174476	chr9	98645616	-1.6925	1.69895	-4.72296	0.000142519	0.0441306	1.11987	ERCC6L2;ERCC6L2		Body;Body
cg13854860	chr6	112683887	-1.69222	2.0956	-5.04907	5.89e-05	0.0412284	1.89665		chr6:112683759-112683979		Island
cg05657353	chr15	92492431	-1.69185	2.47231	-5.16653	5.23819e-05	0.0412264	2.01361	SLCO3A1;SLCO3A1		Body;Body
cg00296226	chr12	116866170	-1.69127	1.6552	-4.7754	0.00011124	0.0424362	1.3285	MIR4472-2		TSS200
cg05754239	chr12	71693495	-1.69121	1.51803	-4.73684	0.000121716	0.042896	1.24793
cg17602814	chr12	55352273	-1.691	1.63869	-4.6291	0.000156584	0.0446749	1.02225	TESPA1;TESPA1;TESPA1;TESPA1		3'UTR;3'UTR;3'UTR;3'UTR
cg15238664	chr22	32589919	-1.69092	1.00033	-4.62728	0.000157254	0.0446749	1.01842	RFPL2;RFPL2;RFPL2;RFPL2		TSS1500;Body;5'UTR;5'UTR
cg03087462	chr1	151120571	-1.69084	1.64052	-4.50722	0.00020836	0.0469901	0.766042	SEMA6C;SEMA6C;SEMA6C	chr1:151118049-151119373	TSS1500;TSS1500;TSS1500	S_Shore
cg26419957	chr12	122252518	-1.69068	3.2487	-4.43956	0.000244233	0.0487828	0.623469	SETD1B	chr12:122254907-122255494	Body	N_Shelf
cg24753148	chr11	129993542	-1.69057	3.8825	-4.86391	9.05103e-05	0.0412284	1.51298	APLP2;APLP2;APLP2;APLP2;APLP2;APLP2	chr11:129993524-129993797	Body;Body;Body;Body;Body;Body	Island
cg02756698	chr17	39023008	-1.68971	2.47683	-5.21085	4.74415e-05	0.0410044	2.10173	KRT12	chr17:39019387-39020101	1stExon	S_Shelf
cg27313897	chr10	97988573	-1.68931	1.67562	-4.78004	0.000194867	0.0464509	0.868168	BLNK;BLNK;BLNK;BLNK;BLNK;BLNK;BLNK;BLNK;BLNK		Body;Body;Body;Body;Body;Body;Body;Body;Body
cg15403961	chr4	173905761	-1.68889	0.490768	-5.13342	4.84732e-05	0.041112	2.0703	GALNTL6		Body
cg17070073	chr10	135178626	-1.68886	2.82598	-4.74901	0.000118305	0.042573	1.27338	ECHS1		Body
cg20232550	chr8	144344793	-1.68867	5.47375	-4.68697	0.00015468	0.0445634	1.04522	ZFP41		3'UTR
cg22380849	chr19	11437532	-1.68829	0.705351	-4.4777	0.000223307	0.0478488	0.703872	TSPAN16;RAB3D		3'UTR;Body
cg05293990	chr16	88070132	-1.68763	4.88147	-4.56259	0.000182986	0.0461431	0.882537	BANP;BANP		Body;Body
cg07056236	chr10	109710225	-1.68708	4.34739	-4.90424	8.2408e-05	0.0412284	1.59681
cg07437492	chr1	240434057	-1.687	0.904455	-4.56662	0.00020352	0.0467361	0.800504	FMN2;FMN2		Body;Body
cg09108314	chr4	123776159	-1.68618	1.97307	-4.85744	9.18837e-05	0.0412284	1.49952	FGF2		Body
cg03034103	chr15	25492407	-1.68606	1.58586	-5.03798	6.0431e-05	0.0412284	1.87376	SNORD115-42;SNORD115-10		TSS200;TSS200
cg19764326	chr1	67509003	-1.68583	1.36967	-4.5193	0.000202538	0.0467361	0.791472	SLC35D1		Body
cg22636914	chr7	136849321	-1.68561	2.86951	-4.86461	0.000119255	0.0426526	1.29166	LOC349160	chr7:136849054-136849346	TSS1500	Island
cg24218935	chr11	1686150	-1.68526	1.78434	-4.40205	0.00026673	0.0497176	0.544357	HCCA2;FAM99A		Body;TSS1500
cg02627723	chr20	39824650	-1.68316	1.21394	-4.61515	0.000182182	0.0461431	0.899839	ZHX3		Body
cg01860124	chr7	97218	-1.68286	1.66874	-4.65411	0.000166697	0.0451571	0.97947
cg16250200	chr14	89878374	-1.68249	2.8296	-5.21251	4.04023e-05	0.0405824	2.23243	FOXN3;FOXN3		Body;Body
cg07102665	chr20	6210894	-1.68224	1.61694	-4.68518	0.000155311	0.0445842	1.04287
cg22012693	chr8	139919163	-1.6821	0.513271	-4.85183	9.30916e-05	0.0413363	1.48784	COL22A1		5'UTR
cg18172802	chr2	128943960	-1.68203	0.984172	-4.53343	0.000195934	0.0464718	0.82121	UGGT1;UGGT1		Body;Body
cg18700146	chr3	113602333	-1.68195	0.615741	-4.63891	0.000172573	0.0454088	0.948419	GRAMD1C	chr3:113603863-113604246	Body	N_Shore
cg26609342	chr10	13173258	-1.68188	2.39357	-4.58525	0.000173522	0.0454431	0.930163	OPTN;OPTN;OPTN;OPTN		Body;Body;Body;Body
cg27070962	chr6	156429014	-1.68172	2.76835	-4.67486	0.000140687	0.0440495	1.11819
cg20137918	chr1	52388141	-1.68168	1.93799	-4.94518	7.49319e-05	0.0412284	1.68178	RAB3B		Body
cg12012865	chr5	107041605	-1.68134	0.679387	-4.99658	6.65119e-05	0.0412284	1.78821
cg11817892	chr2	97510370	-1.68131	4.84106	-4.86477	9.0329e-05	0.0412284	1.51478	ANKRD23		TSS1500
cg10615065	chr10	104613132	-1.68122	1.43498	-4.73891	0.000121129	0.0428438	1.25226	C10orf32;C10orf32	chr10:104614000-104614326	TSS1500;TSS1500	N_Shore
cg14198950	chr1	153913380	-1.68102	4.3656	-4.52783	0.000198524	0.046513	0.809431	DENND4B	chr1:153914343-153914578	Body	N_Shore
cg26209816	chr7	978305	-1.68089	5.01344	-4.43557	0.00024653	0.0489365	0.615065	ADAP1	chr7:976647-976894	Body	S_Shore
cg06668922	chr5	1467884	-1.68038	4.35067	-5.01807	6.32806e-05	0.0412284	1.83265	LPCAT1	chr5:1467831-1468263	Body	Island
cg02873242	chr5	154134737	-1.67992	-2.59736	-4.94912	7.42499e-05	0.0412284	1.68994	LARP1;LARP1	chr5:154134139-154137009	Body;TSS200	Island
cg06146607	chr11	71167505	-1.67923	2.67571	-5.01213	6.41571e-05	0.0412284	1.82038	NADSYN1	chr11:71164097-71164680	Body	S_Shelf
cg06959724	chr10	81600840	-1.67918	2.18529	-4.55119	0.00018794	0.0462433	0.858576		chr10:81598551-81598871		S_Shore
cg09608064	chr3	141027315	-1.67916	0.688089	-4.39921	0.000268515	0.0497565	0.538369		chr3:141030498-141030804		N_Shelf
cg12598049	chr16	20180324	-1.67915	0.804493	-4.5171	0.000203583	0.0467361	0.786853
cg19768607	chr11	68768879	-1.67909	4.08059	-4.45743	0.000234191	0.0482256	0.661156		chr11:68772796-68773109		N_Shelf
cg23627248	chr13	114325720	-1.67769	4.32521	-4.49276	0.00021555	0.0473066	0.7356	GRK1		Body
cg24288581	chr11	117376331	-1.67749	4.133	-4.60386	0.000166116	0.0450778	0.969271	DSCAML1		Body
cg14648311	chr17	17359737	-1.6774	1.47902	-4.84846	9.3825e-05	0.0413363	1.48082
cg19720984	chr17	7003986	-1.67712	4.84467	-4.64225	0.000151838	0.0444913	1.04984
[truncated: 2,557 more rows]
