# Supplementary material for: Precision oncology: Artificial intelligence, circulating cell‐free DNA, and the minimally invasive detection of pancreatic cancer—A pilot study
Source: Cancer Med. 2023 Oct 3;12(19):19644–55. doi: 10.1002/cam4.6604 (PMC10587955; doi:10.1002/cam4.6604)
Supplement: Supplementary file 10 — Table S3. [file CAM4-12-19644-s008.xlsx]

## Sheet: 3-enrichment_all_ShinyGO 0.77 r
Enrichment FDR	nGenes	Pathway Genes	Pathway	URL	Genes
0.000448109	36	148	Phospholipase D signaling pathway	http://www.genome.jp/kegg-bin/show_pathway?hsa04072	RAPGEF3 DNM2 GNAS TSC2 AKT2 CYTH2 PIK3R2 RHEB DNM1 CYTH1 GRM6 PLCG1 PLD2 ADCY3 AKT1 ARF1 DGKQ GNA12 DGKZ PLCB3 PRKCA MRAS SHC1 ADCY9 TSC1 JMJD7-PLA2G4B MAP2K1 INSR GRB2 PTPN11 PIP5K1C PDGFA PLCG2 DNM3 AVPR1B MTOR
0.000758046	57	294	MAPK signaling pathway	http://www.genome.jp/kegg-bin/show_pathway?hsa04010	CACNA1G FAS FLT4 RASGRF1 FGFR2 FGFR3 MAP4K4 RPS6KA2 FGFR1 MEF2C CACNA1S MECOM ANGPT2 EFNA2 MKNK2 CACNA1I TRADD AKT2 TGFB1 CACNG1 MAPK14 VEGFA ATF2 TGFB3 DUSP4 PPP3CC FLNC NFATC1 FGF2 MAPK8IP3 MAP3K12 AKT1 EPHA2 EFNA3 GNA12 TAOK2 PRKCA RASA2 CACNA2D3 MRAS TAOK1 DUSP7 CASP3 CACNB3 MAP4K2 JMJD7-PLA2G4B MAP2K1 MAP3K2 INSR RASGRP1 MYD88 GRB2 FGF3 CACNA1H MAP3K5 PDGFA PPP3R1
0.00175126	29	120	AMPK signaling pathway	http://www.genome.jp/kegg-bin/show_pathway?hsa04152	PFKP PPP2R3A ACACB PPP2R5C MLYCD TSC2 AKT2 PPP2R1A PIK3R2 RHEB PFKFB2 CCNA1 CAB39 RPTOR PFKL AKT1 FOXO1 PFKM ADIPOR1 PRKAA2 TSC1 FASN PFKFB3 INSR ULK1 IRS2 MTOR AKT1S1 STRADA
0.0017513	18	59	Notch signaling pathway	http://www.genome.jp/kegg-bin/show_pathway?hsa04330	DVL2 TLE2 NOTCH3 TLE6 NUMBL RBPJL ATXN1 NUMB CIR1 TLE3 CTBP1 HEYL CTBP2 JAG2 NCOR2 HDAC2 MAML3 ATXN1L
0.0017513	35	161	MicroRNAs in cancer	http://www.genome.jp/kegg-bin/show_pathway?hsa05206	BAK1 HDAC4 FGFR3 NOTCH3 EZR EFNA2 PIK3R2 CDK6 E2F3 VEGFA CCND2 DNMT3A PLCG1 SPRY2 PIM1 RDX KIF23 CYP1B1 RPTOR EFNA3 HMGA2 PRKCA SHC1 CDC25A CASP3 HNRNPK STAT3 MAP2K1 GRB2 SOCS1 IRS2 HDAC2 PDGFA PLCG2 MTOR
0.00178805	25	100	AGE-RAGE signaling pathway in diabetic complications	http://www.genome.jp/kegg-bin/show_pathway?hsa04933	PRKCZ MMP2 AKT2 TGFB1 PIK3R2 MAPK14 VEGFA F3 TGFB3 PLCG1 NFATC1 DIAPH1 COL4A2 PIM1 AKT1 PLCB3 FOXO1 PRKCA PRKCD CASP3 STAT3 STAT5B SMAD2 PLCD1 PLCG2
0.00252073	33	156	Cellular senescence	http://www.genome.jp/kegg-bin/show_pathway?hsa04218	CAPN1 RBL1 ITPR3 NFATC2 TSC2 AKT2 TGFB1 PIK3R2 CDK6 RHEB FOXM1 MAPK14 E2F3 CCND2 TGFB3 PPP3CC ITPR2 NFATC1 CCNA1 AKT1 CALM2 FOXO1 ZFP36L2 MRAS CAPN2 TSC1 MAP2K1 ATR SMAD2 LIN54 MTOR PPP3R1 RASSF5
0.00252073	42	217	Regulation of actin cytoskeleton	http://www.genome.jp/kegg-bin/show_pathway?hsa04810	MYLK FGFR2 FGFR3 ACTN1 ACTB ARHGEF1 FGFR1 SSH1 PXN EZR MYL12A ARHGEF7 MYH14 PIK3R2 ACTR3C CXCL12 ARPC1B DIAPH1 ITGB4 MYH10 ITGA7 ARPC5L RDX PAK6 ABI2 FGF2 ITGB7 SSH2 ITGA9 GNA12 ENAH MRAS MAP2K1 ITGAM BAIAP2 MYLPF CHRM5 PIP5K1C FGF3 ARHGEF12 PDGFA ITGA1
0.00252073	30	137	Insulin signaling pathway	http://www.genome.jp/kegg-bin/show_pathway?hsa04910	BAD PRKCZ INPP5A ACACB SORBS1 MKNK2 TSC2 AKT2 PIK3R2 RHEB CBL RPTOR AKT1 PTPRF CALM2 FOXO1 HK1 SHC1 PRKAA2 INPPL1 TSC1 MAP2K1 FASN INSR GRB2 SOCS4 SOCS1 IRS2 PRKAR1B MTOR
0.00252073	24	98	Aldosterone synthesis and secretion	http://www.genome.jp/kegg-bin/show_pathway?hsa04925	CACNA1G CAMK1G ATP1B3 CACNA1S GNAS ITPR3 CACNA1I ATF2 ITPR2 ATF1 ATP1A4 DAGLA ADCY3 CALM2 PLCB3 CAMK4 PRKCA ATP2B2 ADCY9 KCNK9 CAMK1D PRKD1 PDE2A CACNA1H
0.00252073	58	331	Human papillomavirus infection	http://www.genome.jp/kegg-bin/show_pathway?hsa05165	BAD DVL2 FAS TBPL1 BAK1 ATP6V0A1 PRKCZ MPP5 PPP2R3A NOTCH3 PPP2R5C RBL1 NFX1 GNAS PXN LAMB1 COL9A3 TRADD TSC2 AKT2 PPP2R1A PIK3R2 COMP CDK6 RHEB TCIRG1 VEGFA CSNK1A1 WNT5A CCND2 RBPJL LAMA5 ITGB4 CCNA1 COL4A2 ITGA7 ITGB7 AKT1 ATP6V1C2 ITGA9 DLG2 FOXO1 COL6A3 HEYL CASP3 TERT TSC1 MAP2K1 THBS3 HES3 FZD4 ATR GRB2 FZD2 HDAC2 MAML3 MTOR ITGA1
0.00272284	27	119	Growth hormone synthesis, secretion and action	http://www.genome.jp/kegg-bin/show_pathway?hsa04935	CACNA1S GNAS ITPR3 IGFALS AKT2 PIK3R2 MAPK14 ATF2 ITPR2 PLCG1 ADCY3 AKT1 PLCB3 PRKCA SHC1 ADCY9 STAT3 MAP2K1 JUNB STAT5B GRB2 SSTR2 SOCS1 IRS2 PLCG2 MTOR SSTR3
0.00338582	27	121	Thyroid hormone signaling pathway	http://www.genome.jp/kegg-bin/show_pathway?hsa04919	BAD PFKP ATP1B3 NOTCH3 ACTB TSC2 AKT2 PIK3R2 RHEB PFKFB2 PLCG1 BMP4 THRA ATP1A4 PFKL AKT1 MED12L PLCB3 FOXO1 PFKM PRKCA MAP2K1 PLCD1 HDAC2 PLCG2 MTOR DIO1
0.00355972	39	202	Proteoglycans in cancer	http://www.genome.jp/kegg-bin/show_pathway?hsa05205	FAS GPC1 ACTB ARHGEF1 FGFR1 MMP2 PXN TFAP4 EZR ITPR3 AKT2 TGFB1 PIK3R2 CAV2 CBL MAPK14 VEGFA WNT5A TWIST1 ITPR2 SDC4 PLCG1 FLNC RDX FGF2 AKT1 PRKCA MRAS CASP3 STAT3 MAP2K1 FZD4 SMAD2 GRB2 PTPN11 FZD2 ARHGEF12 PLCG2 MTOR
0.0037036	43	231	Ras signaling pathway	http://www.genome.jp/kegg-bin/show_pathway?hsa04014	BAD FLT4 RASGRF1 FGFR2 FGFR3 FGFR1 ANGPT2 EFNA2 AKT2 PIK3R2 SHOC2 RASAL1 RAB5B GNB3 EXOC2 VEGFA GNB4 PLCG1 PLD2 PAK6 FGF2 AKT1 EPHA2 ABL2 EFNA3 CALM2 PRKCA RASA2 MRAS SHC1 JMJD7-PLA2G4B MAP2K1 INSR KSR2 RASGRP1 GNG7 GRB2 PTPN11 GRIN2A FGF3 PDGFA PLCG2 RASSF5
0.00508103	31	154	MTOR signaling pathway	http://www.genome.jp/kegg-bin/show_pathway?hsa04150	DVL2 RPS6KA2 TSC2 SLC7A5 AKT2 PIK3R2 RHEB WNT5A RRAGC MAPKAP1 CAB39 RPTOR AKT1 ATP6V1C2 PRKCA SEC13 LRP5 PRKAA2 MIOS TSC1 MLST8 MAP2K1 INSR FZD4 ULK1 GRB2 FZD2 PRR5 MTOR AKT1S1 STRADA
0.00508103	21	89	Longevity regulating pathway	http://www.genome.jp/kegg-bin/show_pathway?hsa04211	TSC2 AKT2 PIK3R2 RHEB ATF2 CAT ADCY3 RPTOR AKT1 SESN3 FOXO1 CAMK4 ADIPOR1 ADCY9 PRKAA2 TSC1 INSR ULK1 IRS2 MTOR AKT1S1
0.00508103	38	200	Focal adhesion	http://www.genome.jp/kegg-bin/show_pathway?hsa04510	BAD FLT4 RASGRF1 MYLK ACTN1 ACTB PXN LAMB1 COL9A3 MYL12A AKT2 PIK3R2 COMP CAV2 VEGFA CCND2 FLNC LAMA5 DIAPH1 ITGB4 COL4A2 ITGA7 PAK6 ITGB7 AKT1 ITGA9 PRKCA SHC1 CAPN2 COL6A3 MAP2K1 THBS3 GRB2 MYLPF PIP5K1C PARVB PDGFA ITGA1
0.00508103	25	114	Leukocyte transendothelial migration	http://www.genome.jp/kegg-bin/show_pathway?hsa04670	CYBA ACTN1 ACTB RAPGEF3 MMP2 PXN EZR MYL12A PIK3R2 CXCL12 MAPK14 ITK PLCG1 CLDN10 ESAM THY1 PRKCA JAM2 CLDN3 ITGAM PTPN11 CDH5 MYLPF PLCG2 RASSF5
0.00508103	82	530	Pathways in cancer	http://www.genome.jp/kegg-bin/show_pathway?hsa05200	BAD DVL2 FAS BAK1 FLT4 RAD51 FGFR2 FGFR3 NOTCH3 MLH1 ARHGEF1 FGFR1 MECOM MMP2 GNAS LAMB1 FH AKT2 TGFB1 PIK3R2 CDK6 CXCL12 CUL2 ZBTB16 CBL GNB3 E2F3 VEGFA SKP1 WNT5A GNB4 NFE2L2 CCND2 TGFB3 PLCG1 BMP4 PLD2 LAMA5 RARA ARHGEF11 CCNA1 COL4A2 PIM1 ADCY3 FGF2 AKT1 KLK3 CALM2 GNA12 PLCB3 FOXO1 PRKCA CTBP1 ADCY9 LRP5 HEYL CASP3 TERT RET KIF7 DAPK3 STAT3 MAP2K1 PLEKHG5 ARNT2 RASGRP1 STAT5B FZD4 CTBP2 SMAD…
0.00508103	19	76	Chronic myeloid leukemia	http://www.genome.jp/kegg-bin/show_pathway?hsa05220	BAD BAK1 MECOM AKT2 TGFB1 PIK3R2 CDK6 CBL E2F3 TGFB3 AKT1 CTBP1 SHC1 MAP2K1 STAT5B CTBP2 GRB2 PTPN11 HDAC2
0.00509694	25	115	Carbon metabolism	http://www.genome.jp/kegg-bin/show_pathway?hsa01200	MDH1 PFKP ME2 FH GAPDH PCCB CAT ECHS1 ACSS2 SDS ESD GCSH PFKL PSPH DLAT TKTL2 PFKM RPIA ACSS1 HK1 ACOX1 AGXT PC ADH5 HIBCH
0.00509694	29	141	Autophagy	http://www.genome.jp/kegg-bin/show_pathway?hsa04140	BAD PRKCQ SH3GLB1 MTMR3 TSC2 AKT2 PIK3R2 RHEB ATG2A RRAGC GABARAPL1 RPTOR AKT1 MRAS PRKAA2 MTMR14 PRKCD TSC1 ZFYVE1 DAPK3 MLST8 ATG4B MAP2K1 GABARAP ULK1 IRS2 ATG7 MTOR AKT1S1
0.00545597	43	240	Calcium signaling pathway	http://www.genome.jp/kegg-bin/show_pathway?hsa04020	CACNA1G TBXA2R CAMK1G FLT4 MCOLN3 MYLK FGFR2 FGFR3 FGFR1 CACNA1S GNAS ITPR3 CACNA1I P2RX1 VEGFA PPP3CC ITPR2 PLCG1 P2RX4 ADCY3 FGF2 GNAL CALM2 PLCB3 CAMK4 PRKCA ATP2B2 ORAI2 ADCY9 RET CAMK1D GRIN2A CHRM5 TPCN1 FGF3 PLCD1 P2RX2 CACNA1H PDGFA PLCG2 AVPR1B RYR3 PPP3R1
0.00709752	28	138	Apelin signaling pathway	http://www.genome.jp/kegg-bin/show_pathway?hsa04371	MYLK HDAC4 NOTCH3 MEF2C ITPR3 PLAT AKT2 ACTA2 GNB3 GNB4 MEF2D ITPR2 KLF2 ADCY3 AKT1 CALM2 PLCB3 CAMK4 MRAS ADCY9 PRKAA2 MAP2K1 SMAD2 GNG7 MTOR RYR3 MEF2B APELA
0.00754212	44	252	Endocytosis	http://www.genome.jp/kegg-bin/show_pathway?hsa04144	EHD3 PSD FGFR2 PRKCZ FGFR3 DNM2 SMAP2 CHMP5 SH3GLB1 ARFGAP1 EHD4 CYTH2 CAV2 ACTR3C DNM1 CYTH1 CBL RAB5B DNAJC6 ARAP3 PSD4 PLD2 ARPC1B VPS4A AGAP3 AGAP2 ARPC5L VPS37B SH3GL3 CLTC ARF1 IQSEC1 CHMP7 SH3GLB2 ASAP2 LDLRAP1 AGAP1 AP2M1 SMAD2 PIP5K1C ARAP1 IGF2R DNM3 GRK6
0.00754212	23	106	Parathyroid hormone synthesis, secretion and action	http://www.genome.jp/kegg-bin/show_pathway?hsa04928	CASR ARHGEF1 FGFR1 MEF2C GNAS ITPR3 GATA3 ATF2 MEF2D ITPR2 PLD2 ARHGEF11 ADCY3 GNA12 PLCB3 PRKCA SLC34A2 PTH1R ADCY9 LRP5 SOST MAP2K1 PDE4B
0.00754723	38	210	Rap1 signaling pathway	http://www.genome.jp/kegg-bin/show_pathway?hsa04015	FLT4 FGFR2 PRKCZ FGFR3 ACTB FGFR1 RAPGEF3 GNAS ANGPT2 EFNA2 AKT2 PIK3R2 MAPK14 VEGFA ARAP3 PLCG1 ADCY3 FGF2 AKT1 EPHA2 EFNA3 CALM2 DRD2 PLCB3 PRKCA ENAH MRAS RAPGEF6 ADCY9 MAP2K1 P2RY1 ITGAM INSR GRIN2A PRKD1 FGF3 PDGFA RASSF5
0.00754723	22	100	Progesterone-mediated oocyte maturation	http://www.genome.jp/kegg-bin/show_pathway?hsa04914	MAD1L1 RPS6KA2 STK10 KIF22 PGR AURKA ANAPC5 AKT2 FZR1 PIK3R2 CPEB3 MAPK14 CPEB4 MAD2L2 CCNA1 ADCY3 AKT1 ADCY9 SPDYA CDC25A MAP2K1 ANAPC2
0.00754723	30	154	Oxytocin signaling pathway	http://www.genome.jp/kegg-bin/show_pathway?hsa04921	CAMK1G MYLK ACTB MEF2C CACNA1S GNAS ITPR3 NFATC2 CACNG1 PPP3CC ITPR2 KCNJ2 NFATC1 ADCY3 CALM2 PLCB3 CAMK4 PRKCA CACNA2D3 KCNJ6 ADCY9 PRKAA2 CACNB3 KCNJ4 JMJD7-PLA2G4B MAP2K1 KCNJ14 CAMK1D RYR3 PPP3R1
0.00754723	18	75	Glioma	http://www.genome.jp/kegg-bin/show_pathway?hsa05214	CAMK1G BAK1 AKT2 PIK3R2 CDK6 E2F3 PLCG1 AKT1 CALM2 CAMK4 PRKCA SHC1 MAP2K1 GRB2 CAMK1D PDGFA PLCG2 MTOR
0.00923787	13	47	Pyruvate metabolism	http://www.genome.jp/kegg-bin/show_pathway?hsa00620	MDH1 ALDH3A2 ACACB ME2 FH ACSS2 DLAT ACSS1 ALDH7A1 LDHAL6A LDHD PC ADH5
0.00947644	15	59	VEGF signaling pathway	http://www.genome.jp/kegg-bin/show_pathway?hsa04370	BAD PXN NFATC2 AKT2 PIK3R2 MAPK14 VEGFA PPP3CC PLCG1 AKT1 PRKCA JMJD7-PLA2G4B MAP2K1 PLCG2 PPP3R1
0.00947644	14	53	Endocrine and other factor-regulated calcium reabsorption	http://www.genome.jp/kegg-bin/show_pathway?hsa04961	ATP1B3 DNM2 GNAS DNM1 ATP1A4 CLTC PLCB3 PRKCA ATP2B2 PTH1R AP2M1 ADCY9 KLK2 DNM3
0.0112279	10	32	Propanoate metabolism	http://www.genome.jp/kegg-bin/show_pathway?hsa00640	ACACB ECHDC1 MLYCD PCCB ECHS1 ACSS2 ACSS1 ACOX1 ABAT HIBCH
0.0112279	39	224	Human cytomegalovirus infection	http://www.genome.jp/kegg-bin/show_pathway?hsa05163	FAS BAK1 ARHGEF1 GNAS PXN ITPR3 NFATC2 TRADD TSC2 AKT2 PIK3R2 CDK6 RHEB CXCL12 GNB3 MAPK14 E2F3 VEGFA GNB4 ATF2 PPP3CC ITPR2 NFATC1 ADCY3 AKT1 CALM2 GNA12 PLCB3 PRKCA ADCY9 CASP3 TSC1 STAT3 MAP2K1 GNG7 GRB2 ARHGEF12 MTOR PPP3R1
0.0112279	21	98	Choline metabolism in cancer	http://www.genome.jp/kegg-bin/show_pathway?hsa05231	CHKB TSC2 AKT2 PIK3R2 RHEB CHKA PLCG1 PLD2 WASF3 AKT1 SLC44A3 DGKQ DGKZ PRKCA TSC1 JMJD7-PLA2G4B MAP2K1 GRB2 PIP5K1C PDGFA MTOR
0.0134197	23	113	Cholinergic synapse	http://www.genome.jp/kegg-bin/show_pathway?hsa04725	CACNA1S ACHE ITPR3 AKT2 PIK3R2 GNB3 GNB4 KCNQ4 ITPR2 KCNJ2 ADCY3 AKT1 PLCB3 CAMK4 PRKCA KCNJ6 ADCY9 KCNJ4 MAP2K1 GNG7 KCNJ14 KCNQ3 CHRM5
0.0134342	42	249	Salmonella infection	http://www.genome.jp/kegg-bin/show_pathway?hsa05132	PIK3C2A BAK1 EXOC5 ACTB DNM2 DYNLL1 MYL12A TRADD AKT2 CYTH2 NOD1 ACTR3C CYTH1 RAB5B GAPDH MAPK14 EXOC2 SKP1 PKN1 AHNAK KLC1 FLNC ARPC1B ACTR10 WASF3 FHOD1 ARPC5L AKT1 ARF1 DYNLT1 ELMO1 CASP3 MAP2K1 MYD88 KLC2 RHOG MYLPF ACBD3 TUBA8 DYNC1H1 TUBA3C TUBB3
0.0163773	25	129	Oocyte meiosis	http://www.genome.jp/kegg-bin/show_pathway?hsa04114	MAD1L1 CDC27 STAG3 RPS6KA2 PPP2R5C PGR AURKA ANAPC5 ITPR3 PPP2R1A CPEB3 MAPK14 SKP1 CPEB4 MAD2L2 PPP3CC ITPR2 ADCY3 CALM2 FBXO43 ADCY9 SPDYA MAP2K1 ANAPC2 PPP3R1
0.0169174	22	109	HIF-1 signaling pathway	http://www.genome.jp/kegg-bin/show_pathway?hsa04066	PFKP ANGPT2 MKNK2 AKT2 PIK3R2 CUL2 LTBR GAPDH VEGFA PLCG1 PFKL AKT1 PFKM PRKCA HK1 LDHAL6A STAT3 MAP2K1 PFKFB3 INSR PLCG2 MTOR
0.0169174	41	246	Shigellosis	http://www.genome.jp/kegg-bin/show_pathway?hsa05131	CAPN1 PRKCQ ACTN1 ACTB PXN ITPR3 MYL12A TRADD AKT2 CYTH2 PIK3R2 NOD1 ACTR3C CYTH1 MAPK14 SKP1 RRAGC ITPR2 PLCG1 C3 ARPC1B DIAPH1 CALCOCO2 ARPC5L RPTOR AKT1 BCL10 ARF1 TNIP1 PLCB3 FOXO1 ELMO1 HK1 CAPN2 PRKCD MYD88 MYLPF PLCD1 PLCG2 MTOR AKT1S1
0.0169174	16	70	Central carbon metabolism in cancer	http://www.genome.jp/kegg-bin/show_pathway?hsa05230	FGFR2 PFKP FGFR3 SIRT6 FGFR1 SLC7A5 AKT2 PIK3R2 PFKL AKT1 PFKM HK1 RET LDHAL6A MAP2K1 MTOR
0.0182061	36	210	Human immunodeficiency virus 1 infection	http://www.genome.jp/kegg-bin/show_pathway?hsa05170	BAD FAS BAK1 PXN ITPR3 AP1B1 NFATC2 TRADD AKT2 PIK3R2 AP1S1 GNB3 MAPK14 SKP1 RNF7 GNB4 PPP3CC ITPR2 PLCG1 NFATC1 TRIM5 PAK6 CUL4A AKT1 CALM2 PRKCA CASP3 MAP2K1 MYD88 ATR GNG7 PLCG2 MTOR AP1G2 PPP3R1 APOBEC3D
0.0185457	20	97	Phosphatidylinositol signaling system	http://www.genome.jp/kegg-bin/show_pathway?hsa04070	PIK3C2A INPP5A ITPR3 MTMR3 PIK3R2 ITPR2 PLCG1 IMPA1 CALM2 DGKQ DGKZ PLCB3 IPMK PRKCA MTMR14 INPPL1 PPIP5K1 PIP5K1C PLCD1 PLCG2
0.0201825	34	197	Pathogenic Escherichia coli infection	http://www.genome.jp/kegg-bin/show_pathway?hsa05130	BAIAP2L1 FAS BAK1 ABCF2 ACTB ARHGEF1 EZR TRADD MYH14 CYTH2 ACTR3C CYTH1 GAPDH MAPK14 NCL ARPC1B ARHGEF11 WASF3 MYH10 CLDN10 ARPC5L ARF1 GNA12 CASP3 CLDN3 MYD88 BAIAP2 MYO1D PTPN11 TUBA8 ARHGEF12 MYO1C TUBA3C TUBB3
0.021017	16	72	Non-small cell lung cancer	http://www.genome.jp/kegg-bin/show_pathway?hsa05223	BAD BAK1 AKT2 PIK3R2 CDK6 E2F3 PLCG1 AKT1 PRKCA RET STAT3 MAP2K1 STAT5B GRB2 PLCG2 RASSF5
0.0210705	24	126	Cell cycle	http://www.genome.jp/kegg-bin/show_pathway?hsa04110	MAD1L1 CDC27 RBL1 ANAPC5 MCM5 FZR1 TGFB1 CDK6 E2F3 SKP1 TFDP2 MAD2L2 STAG1 CCND2 TGFB3 CCNA1 BUB1B CDC25A ATR SMAD2 ANAPC2 HDAC2 TFDP1 PRKDC
0.0217579	17	79	EGFR tyrosine kinase inhibitor resistance	http://www.genome.jp/kegg-bin/show_pathway?hsa01521	BAD FGFR2 FGFR3 AKT2 PIK3R2 VEGFA PLCG1 FGF2 AKT1 PRKCA SHC1 STAT3 MAP2K1 GRB2 PDGFA PLCG2 MTOR
0.0249448	22	114	Glutamatergic synapse	http://www.genome.jp/kegg-bin/show_pathway?hsa04724	GNAS ITPR3 HOMER2 SLC1A6 GNB3 GRM6 GNB4 PPP3CC ITPR2 PLD2 ADCY3 GRIK4 PLCB3 PRKCA ADCY9 SHANK2 SLC1A7 JMJD7-PLA2G4B GNG7 GRIN2A PPP3R1 SHANK3
0.0288754	193	1527	Metabolic pathways	http://www.genome.jp/kegg-bin/show_pathway?hsa01100	LAP3 CYP26B1 PAFAH1B1 NADK PIK3C2A PGM3 MDH1 CHDH FUT8 ATP6V0A1 MAT2B HEXB PIGV ACAA1 MTHFD2 ELOVL1 FECH PFKP INPP5A PIGB ALDH3A2 PDE8A MGLL MOCOS ACACB SIRT6 MECOM POMGNT1 ALG9 PGS1 SULT2B1 ALG6 NDUFB2 FH ECHDC1 CHKB MTMR3 PNPLA3 PIGH LIPG MLYCD NME4 DOT1L PLD3 NAMPT PLOD3 BLVRA GALK1 UGDH ST3GAL4 TCIRG1 CHKA GAPDH DSE PDE10A PCCB UMPS LANCL1 DHCR24 MECR ASH1L ACADM PRDX6 MAN1C1 ELOVL4 RPN2 ACOT…
0.0292305	29	166	Wnt signaling pathway	http://www.genome.jp/kegg-bin/show_pathway?hsa04310	DVL2 TLE2 NFATC2 TLE6 DKK1 SKP1 CSNK1A1 WNT5A CCND2 SFRP5 PPP3CC NFATC1 TLE3 NKD1 RSPO3 RSPO2 PLCB3 PRKCA CTBP1 LRP5 VANGL2 SENP2 SOST ROR2 FZD4 CTBP2 FZD2 ROR1 PPP3R1
0.0308945	29	167	Hepatocellular carcinoma	http://www.genome.jp/kegg-bin/show_pathway?hsa05225	BAD DVL2 BAK1 ACTB AKT2 TGFB1 PIK3R2 CDK6 E2F3 CSNK1A1 WNT5A NFE2L2 TGFB3 PLCG1 SMARCA4 SMARCC2 AKT1 PRKCA SHC1 LRP5 TERT MAP2K1 FZD4 SMAD2 GRB2 FZD2 PLCG2 TXNRD1 MTOR
0.0308945	25	138	Fluid shear stress and atherosclerosis	http://www.genome.jp/kegg-bin/show_pathway?hsa05418	CYBA GPC1 PRKCZ ACTB MEF2C MMP2 PLAT AKT2 PIK3R2 CAV2 MAPK14 VEGFA NFE2L2 ACVR2A SDC4 BMP4 KLF2 AKT1 CALM2 PRKAA2 SUMO4 CDH5 SUMO3 MAP3K5 PDGFA
0.0310763	16	76	Gastric acid secretion	http://www.genome.jp/kegg-bin/show_pathway?hsa04971	MYLK ATP1B3 ACTB GNAS EZR ITPR3 ITPR2 KCNJ2 ATP1A4 ADCY3 CALM2 SLC26A7 PLCB3 PRKCA ADCY9 SSTR2
0.0310763	16	76	Pancreatic cancer	http://www.genome.jp/kegg-bin/show_pathway?hsa05212	BAD BAK1 RAD51 AKT2 TGFB1 PIK3R2 CDK6 E2F3 VEGFA TGFB3 PLD2 AKT1 STAT3 MAP2K1 SMAD2 MTOR
0.0310838	8	27	Fatty acid elongation	http://www.genome.jp/kegg-bin/show_pathway?hsa00062	ELOVL1 ACOT7 MECR ELOVL4 ACOT2 ECHS1 HADH ELOVL7
0.0342603	16	77	Bacterial invasion of epithelial cells	http://www.genome.jp/kegg-bin/show_pathway?hsa05100	ACTB DNM2 PXN PIK3R2 CAV2 ACTR3C DNM1 CBL MAD2L2 ARPC1B ARPC5L CLTC ELMO1 SHC1 RHOG DNM3
0.0344391	14	64	GnRH secretion	http://www.genome.jp/kegg-bin/show_pathway?hsa04929	CACNA1G KCNN2 CACNA1S ITPR3 CACNA1I AKT2 PIK3R2 ITPR2 AKT1 PLCB3 PRKCA KCNJ6 MAP2K1 CACNA1H
0.0457851	28	166	CGMP-PKG signaling pathway	http://www.genome.jp/kegg-bin/show_pathway?hsa04022	BAD GTF2IRD1 MYLK ATP1B3 MEF2C CACNA1S ITPR3 NFATC2 AKT2 ATF2 MEF2D PPP3CC ITPR2 NFATC1 ATP1A4 ADCY3 AKT1 CALM2 GNA12 PLCB3 ATP2B2 ADCY9 MAP2K1 INSR IRS2 PDE2A MEF2B PPP3R1
0.0457851	30	181	Axon guidance	http://www.genome.jp/kegg-bin/show_pathway?hsa04360	PRKCZ SSH1 NRP1 EFNA2 NFATC2 MYL12A PIK3R2 CXCL12 WNT5A PPP3CC PLCG1 EFNB2 PAK6 SSH2 EPHA2 SEMA6C EFNA3 PRKCA ENAH ABLIM2 RHOD PTPN11 RGMA SLIT3 SLIT1 NTNG2 EPHB4 ARHGEF12 PLCG2 PPP3R1
0.0457851	23	129	Relaxin signaling pathway	http://www.genome.jp/kegg-bin/show_pathway?hsa04926	PRKCZ MMP2 GNAS AKT2 TGFB1 PIK3R2 ACTA2 GNB3 MAPK14 VEGFA GNB4 ATF2 COL4A2 ADCY3 AKT1 PLCB3 PRKCA SHC1 ADCY9 MAP2K1 SMAD2 GNG7 GRB2
0.0473068	24	137	Yersinia infection	http://www.genome.jp/kegg-bin/show_pathway?hsa05135	SKAP2 RPS6KA2 ACTB ARHGEF1 PXN NFATC2 ARHGEF7 AKT2 PIK3R2 ACTR3C MAPK14 PKN1 PLCG1 ARPC1B NFATC1 ARPC5L AKT1 ELMO1 MAP2K1 MYD88 BAIAP2 RHOG PIP5K1C ARHGEF12
0.0474472	52	354	PI3K-Akt signaling pathway	http://www.genome.jp/kegg-bin/show_pathway?hsa04151	BAD FLT4 PHLPP2 FGFR2 FGFR3 PPP2R3A FGFR1 PPP2R5C LAMB1 ANGPT2 COL9A3 EFNA2 TSC2 AKT2 PPP2R1A PIK3R2 COMP CDK6 RHEB GNB3 VEGFA GNB4 ATF2 CCND2 PKN1 LAMA5 ITGB4 COL4A2 ITGA7 FGF2 ITGB7 RPTOR AKT1 EPHA2 EFNA3 ITGA9 PRKCA PIK3AP1 PRKAA2 COL6A3 TSC1 MLST8 MAP2K1 THBS3 INSR GNG7 GRB2 FGF3 PDGFA MTOR TCL1B ITGA1
0.0474472	14	67	Acute myeloid leukemia	http://www.genome.jp/kegg-bin/show_pathway?hsa05221	BAD AKT2 PIK3R2 ZBTB16 RARA CCNA1 PIM1 AKT1 STAT3 MAP2K1 ITGAM STAT5B GRB2 MTOR
0.049687	7	24	Glycosaminoglycan biosynthesis	http://www.genome.jp/kegg-bin/show_pathway?hsa00534	HS3ST2 GLCE EXT2 HS2ST1 EXTL2 B3GALT6 HS3ST5
0.0509992	8	30	Glyoxylate and dicarboxylate metabolism	http://www.genome.jp/kegg-bin/show_pathway?hsa00630	MDH1 PCCB CAT ACSS2 GCSH ACSS1 AGXT HYI
0.0509992	22	124	Platelet activation	http://www.genome.jp/kegg-bin/show_pathway?hsa04611	TBXA2R MYLK PRKCZ ACTB ARHGEF1 GNAS ITPR3 MYL12A AKT2 PIK3R2 P2RX1 MAPK14 ITPR2 ADCY3 AKT1 PLCB3 ADCY9 JMJD7-PLA2G4B P2RY1 RASGRP1 ARHGEF12 PLCG2
0.0509992	14	68	Renal cell carcinoma	http://www.genome.jp/kegg-bin/show_pathway?hsa05211	BAD FH AKT2 TGFB1 PIK3R2 CUL2 VEGFA TGFB3 PAK6 AKT1 MAP2K1 ARNT2 GRB2 PTPN11
0.0519353	23	132	Dopaminergic synapse	http://www.genome.jp/kegg-bin/show_pathway?hsa04728	PPP2R3A PPP2R5C GNAS ITPR3 AKT2 PPP2R1A GNB3 MAPK14 GNB4 ATF2 PPP3CC ITPR2 PPP1R1B ARNTL GNAL AKT1 CALM2 DRD2 PLCB3 PRKCA KCNJ6 GNG7 GRIN2A
0.0519353	18	96	Dilated cardiomyopathy	http://www.genome.jp/kegg-bin/show_pathway?hsa05414	ACTB CACNA1S GNAS TGFB1 SGCA CACNG1 TGFB3 ITGB4 ITGA7 ADCY3 ITGB7 ITGA9 TTN CACNA2D3 ADCY9 TPM4 CACNB3 ITGA1
0.0564943	18	97	Fc gamma R-mediated phagocytosis	http://www.genome.jp/kegg-bin/show_pathway?hsa04666	DNM2 AKT2 PIK3R2 ACTR3C PLCG1 PLD2 ARPC1B WASF3 ARPC5L AKT1 ASAP2 PRKCA PRKCD INPPL1 JMJD7-PLA2G4B MAP2K1 PIP5K1C PLCG2
0.0564943	17	90	Hypertrophic cardiomyopathy	http://www.genome.jp/kegg-bin/show_pathway?hsa05410	ACTB CACNA1S TGFB1 SGCA CACNG1 TGFB3 ITGB4 ITGA7 ITGB7 ITGA9 TTN CACNA2D3 ACE PRKAA2 TPM4 CACNB3 ITGA1
0.0569854	24	141	Alcoholic liver disease	http://www.genome.jp/kegg-bin/show_pathway?hsa04936	FAS ALDH3A2 ACACB TRADD MLYCD AKT2 MAPK14 ACADM C3 CYP2E1 AKT1 FOXO1 C1QC ADIPOR1 ACOX1 PRKAA2 CASP3 TRA2A ALDH7A1 FASN MYD88 IL17RA MAP3K5 ADH5
0.0574959	8	31	Beta-Alanine metabolism	http://www.genome.jp/kegg-bin/show_pathway?hsa00410	ALDH3A2 MLYCD ECHS1 CSAD CNDP1 ACOX1 ALDH7A1 HIBCH
0.0574959	23	134	Vascular smooth muscle contraction	http://www.genome.jp/kegg-bin/show_pathway?hsa04270	MYLK PRKCQ ARHGEF1 CACNA1S GNAS ITPR3 MYH14 ACTA2 CALD1 ITPR2 MYH10 ADCY3 CALM2 GNA12 ADM PLCB3 PRKCA ADCY9 PRKCD JMJD7-PLA2G4B MAP2K1 ARHGEF12 AVPR1B
0.0588583	11	50	Vibrio cholerae infection	http://www.genome.jp/kegg-bin/show_pathway?hsa05110	ATP6V0A1 SLC12A2 ACTB GNAS PLCG1 ADCY3 ARF1 ATP6V1C2 PRKCA ADCY9 PLCG2
0.0617693	12	57	Fatty acid metabolism	http://www.genome.jp/kegg-bin/show_pathway?hsa01212	ACAA1 ELOVL1 MECR ACADM ELOVL4 ECHS1 HADH ACOX1 ELOVL7 ACSL6 FASN ACSF3
0.0651814	15	78	Synaptic vesicle cycle	http://www.genome.jp/kegg-bin/show_pathway?hsa04721	SLC6A7 ATP6V0A1 DNM2 STX1B SLC1A6 RAB3A DNM1 UNC13A CLTC ATP6V1C2 AP2M1 SLC1A7 SLC6A9 DNM3 CPLX3
0.0674814	19	107	Glucagon signaling pathway	http://www.genome.jp/kegg-bin/show_pathway?hsa04922	PFKP ACACB GNAS ITPR3 AKT2 ATF2 PPP3CC ITPR2 PFKL AKT1 CALM2 PLCB3 FOXO1 PFKM PRKAA2 LDHAL6A SIK2 PPP3R1 PPP4R3B
0.0695919	17	93	GnRH signaling pathway	http://www.genome.jp/kegg-bin/show_pathway?hsa04912	CACNA1S MMP2 GNAS ITPR3 MAPK14 ITPR2 PLD2 ADCY3 CALM2 PLCB3 PRKCA ADCY9 PRKCD JMJD7-PLA2G4B MAP2K1 MAP3K2 GRB2
0.0828764	24	147	Breast cancer	http://www.genome.jp/kegg-bin/show_pathway?hsa05224	DVL2 BAK1 FLT4 NOTCH3 FGFR1 PGR AKT2 PIK3R2 CDK6 E2F3 CSNK1A1 WNT5A FGF2 AKT1 SHC1 LRP5 HEYL MAP2K1 FZD4 GRB2 FZD2 JAG2 FGF3 MTOR
0.084862	15	81	B cell receptor signaling pathway	http://www.genome.jp/kegg-bin/show_pathway?hsa04662	BLNK NFATC2 AKT2 PIK3R2 PPP3CC NFATC1 AKT1 BCL10 PIK3AP1 INPPL1 MAP2K1 GRB2 PLCG2 CARD11 PPP3R1
0.084862	30	194	Kaposi sarcoma-associated herpesvirus infection	http://www.genome.jp/kegg-bin/show_pathway?hsa05167	FAS BAK1 ANGPT2 ITPR3 NFATC2 TRADD AKT2 PIK3R2 CDK6 GNB3 MAPK14 E2F3 VEGFA GNB4 PPP3CC ITPR2 PLCG1 C3 ZFP36 NFATC1 FGF2 AKT1 CALM2 CASP3 STAT3 MAP2K1 GNG7 PLCG2 MTOR PPP3R1
0.0910139	16	89	PD-L1 expression and PD-1 checkpoint pathway in cancer	http://www.genome.jp/kegg-bin/show_pathway?hsa05235	PRKCQ NFATC2 AKT2 PIK3R2 MAPK14 PPP3CC PLCG1 NFATC1 AKT1 STAT3 MAP2K1 RASGRP1 MYD88 PTPN11 MTOR PPP3R1
0.0931373	18	104	C-type lectin receptor signaling pathway	http://www.genome.jp/kegg-bin/show_pathway?hsa04625	CYLD ITPR3 NFATC2 AKT2 PIK3R2 MAPK14 PPP3CC ITPR2 NFATC1 AKT1 BCL10 CALM2 MRAS PRKCD PTPN11 ARHGEF12 PLCG2 PPP3R1
0.0940468	17	97	Circadian entrainment	http://www.genome.jp/kegg-bin/show_pathway?hsa04713	CACNA1G GNAS ITPR3 CACNA1I GNB3 GNB4 ADCY3 ADCYAP1 CALM2 PLCB3 PRKCA KCNJ6 ADCY9 GNG7 GRIN2A CACNA1H RYR3
0.0940468	23	142	Spinocerebellar ataxia	http://www.genome.jp/kegg-bin/show_pathway?hsa05017	TBPL1 PUM2 ITPR3 PSMD8 SLC1A6 AKT2 PIK3R2 ATG2A PSMD9 ITPR2 RBPJL ATXN1 AFG3L2 AKT1 PLCB3 PRKCA SPTBN2 PSMD2 ULK1 GRIN2A MAP3K5 MTOR ATXN1L
0.0976647	10	48	Valine, leucine and isoleucine degradation	http://www.genome.jp/kegg-bin/show_pathway?hsa00280	ACAA1 ALDH3A2 PCCB ACADM ECHS1 HADH ALDH7A1 ACSF3 ABAT HIBCH
0.0990037	23	143	Signaling pathways regulating pluripotency of stem cells	http://www.genome.jp/kegg-bin/show_pathway?hsa04550	DVL2 JARID2 FGFR2 FGFR3 FGFR1 AKT2 PIK3R2 MAPK14 SMAD5 WNT5A PCGF1 ACVR2A BMP4 FGF2 AKT1 STAT3 MAP2K1 FZD4 SMAD2 GRB2 FZD2 PCGF5 PCGF3
0.105805	15	84	ErbB signaling pathway	http://www.genome.jp/kegg-bin/show_pathway?hsa04012	BAD AKT2 PIK3R2 CBL PLCG1 PAK6 AKT1 ABL2 PRKCA SHC1 MAP2K1 STAT5B GRB2 PLCG2 MTOR
0.110009	12	63	Lysine degradation	http://www.genome.jp/kegg-bin/show_pathway?hsa00310	ALDH3A2 MECOM DOT1L PLOD3 ASH1L ECHS1 HADH SETD1B PRDM16 ALDH7A1 PHYKPL SETD2
0.116415	22	138	Estrogen signaling pathway	http://www.genome.jp/kegg-bin/show_pathway?hsa04915	PGR MMP2 GNAS ITPR3 AKT2 PIK3R2 KRT18 ATF2 ITPR2 RARA ADCY3 AKT1 CALM2 PLCB3 KCNJ6 SHC1 ADCY9 PRKCD MAP2K1 KRT38 GRB2 KRT10
0.116647	9	43	Fatty acid degradation	http://www.genome.jp/kegg-bin/show_pathway?hsa00071	ACAA1 ALDH3A2 ACADM ECHS1 HADH ACOX1 ACSL6 ALDH7A1 ADH5
0.117996	5	18	Fatty acid biosynthesis	http://www.genome.jp/kegg-bin/show_pathway?hsa00061	ACACB MECR ACSL6 FASN ACSF3
0.117996	21	131	FoxO signaling pathway	http://www.genome.jp/kegg-bin/show_pathway?hsa04068	HOMER2 AKT2 TGFB1 PIK3R2 MAPK14 BCL6 CCND2 TGFB3 CAT KLF2 AGAP2 GABARAPL1 AKT1 FOXO1 PRKAA2 STAT3 MAP2K1 GABARAP INSR GRB2 IRS2
0.117996	11	57	Legionellosis	http://www.genome.jp/kegg-bin/show_pathway?hsa05134	BCL2L13 EEF1A2 C3 ARF1 HSPD1 SAR1B CASP3 ITGAM MYD88 RAB1B CR1
0.127699	12	65	Cortisol synthesis and secretion	http://www.genome.jp/kegg-bin/show_pathway?hsa04927	CACNA1G PDE8A CACNA1S GNAS ITPR3 CACNA1I ATF2 ITPR2 ADCY3 PLCB3 ADCY9 CACNA1H
0.127699	17	102	Amoebiasis	http://www.genome.jp/kegg-bin/show_pathway?hsa05146	ACTN1 GNAS LAMB1 TGFB1 PIK3R2 RAB5B TGFB3 SERPINB6 LAMA5 COL4A2 GNAL PLCB3 PRKCA CASP3 ITGAM SERPINB9 C8G
0.127699	23	148	Gastric cancer	http://www.genome.jp/kegg-bin/show_pathway?hsa05226	DVL2 BAK1 FGFR2 MLH1 AKT2 TGFB1 PIK3R2 E2F3 CSNK1A1 WNT5A TGFB3 FGF2 AKT1 SHC1 LRP5 TERT MAP2K1 FZD4 SMAD2 GRB2 FZD2 FGF3 MTOR
0.131519	16	95	Endocrine resistance	http://www.genome.jp/kegg-bin/show_pathway?hsa01522	BAD NOTCH3 MMP2 GNAS AKT2 PIK3R2 MAPK14 E2F3 ADCY3 AKT1 SHC1 ADCY9 MAP2K1 GRB2 JAG2 MTOR
0.131519	4	13	Non-homologous end-joining	http://www.genome.jp/kegg-bin/show_pathway?hsa03450	XRCC4 DCLRE1C FEN1 PRKDC
0.13369	15	88	Gap junction	http://www.genome.jp/kegg-bin/show_pathway?hsa04540	GNAS ITPR3 ITPR2 ADCY3 DRD2 PLCB3 PRKCA ADCY9 MAP2K1 MAP3K2 GRB2 TUBA8 PDGFA TUBA3C TUBB3
0.13369	17	103	T cell receptor signaling pathway	http://www.genome.jp/kegg-bin/show_pathway?hsa04660	PRKCQ NFATC2 AKT2 PIK3R2 MAPK14 ITK PPP3CC PLCG1 NFATC1 PAK6 AKT1 BCL10 MAP2K1 RASGRP1 GRB2 CARD11 PPP3R1
0.137471	23	150	Adrenergic signaling in cardiomyocytes	http://www.genome.jp/kegg-bin/show_pathway?hsa04261	ATP1B3 PPP2R3A PPP2R5C RAPGEF3 CACNA1S GNAS CREM AKT2 PPP2R1A CACNG1 MAPK14 ATF2 ATP1A4 ADCY3 AKT1 CALM2 PLCB3 PRKCA ATP2B2 CACNA2D3 ADCY9 TPM4 CACNB3
0.144188	12	67	Glycolysis / Gluconeogenesis	http://www.genome.jp/kegg-bin/show_pathway?hsa00010	PFKP ALDH3A2 GAPDH ACSS2 PFKL DLAT PFKM ACSS1 HK1 ALDH7A1 LDHAL6A ADH5
0.144188	8	39	Various types of N-glycan biosynthesis	http://www.genome.jp/kegg-bin/show_pathway?hsa00513	FUT8 HEXB ALG9 MAN1C1 RPN2 STT3B ALG14 ALG12
0.144188	9	46	Nucleotide excision repair	http://www.genome.jp/kegg-bin/show_pathway?hsa03420	ERCC1 MNAT1 RFC2 POLE2 RPA3 CUL4A ERCC4 POLE GTF2H5
0.144188	14	82	Peroxisome	http://www.genome.jp/kegg-bin/show_pathway?hsa04146	ACAA1 CRAT SLC25A17 MLYCD PHYH CAT PRDX5 HACL1 PEX11B PEX14 ACOX1 ACSL6 AGXT FAR1
0.144188	33	232	Thermogenesis	http://www.genome.jp/kegg-bin/show_pathway?hsa04714	RPS6KA2 MGLL ACTB SIRT6 FGFR1 GNAS NDUFB2 TSC2 RHEB MAPK14 ATF2 KDM3B SMARCA4 NDUFAF1 ADCY3 COX17 SMARCC2 RPTOR PRDM16 NDUFB9 ADCY9 PRKAA2 ACSL6 UQCRQ NDUFB6 TSC1 MLST8 GRB2 UQCR10 MAP3K5 MTOR COX20 AKT1S1
0.144188	9	46	Type II diabetes mellitus	http://www.genome.jp/kegg-bin/show_pathway?hsa04930	CACNA1G PRKCZ PIK3R2 HK1 PRKCD INSR SOCS1 IRS2 MTOR
0.144996	28	192	Transcriptional misregulation in cancer	http://www.genome.jp/kegg-bin/show_pathway?hsa05202	ETV1 BAK1 FUT8 MEF2C PLAT DOT1L KLF3 ZBTB16 BCL6 CCND2 ATF1 MLLT1 RARA CCNA1 ITGB7 NFKBIZ HMGA2 FOXO1 FEV PBX3 ASPSCR1 ITGAM JMJD1C SUPT3H HDAC2 PDGFA LDB1 ETV5
0.151969	25	169	Protein processing in endoplasmic reticulum	http://www.genome.jp/kegg-bin/show_pathway?hsa04141	CAPN1 BAK1 HSPA5 DNAJC5 BAG1 SKP1 NFE2L2 MAN1C1 RPN2 SIL1 RRBP1 DNAJB1 CKAP4 UGGT1 DNAJC1 PLAA LMAN1L SAR1B SEC13 UBE2J2 UBXN1 CAPN2 STT3B DNAJC5G MAP3K5
0.151969	25	169	Tight junction	http://www.genome.jp/kegg-bin/show_pathway?hsa04530	PRKCZ ACTN1 MPP5 ACTB EZR MYL12A ARHGEF18 MYH14 PPP2R1A ACTR3C ARPC1B MYH10 CLDN10 ARPC5L TJAP1 RDX DLG2 JAM2 RAPGEF6 PRKAA2 CLDN3 SYNPO TUBA8 MAP3K5 TUBA3C
0.156409	29	202	Epstein-Barr virus infection	http://www.genome.jp/kegg-bin/show_pathway?hsa05169	RUNX3 FAS BAK1 BLNK PSMD8 TRADD AKT2 PIK3R2 CDK6 OAS2 MAPK14 E2F3 TNFAIP3 CCND2 RBPJL CCNA1 ENTPD1 CIR1 AKT1 CASP3 SAP30L ENTPD3 STAT3 MYD88 PSMD2 ENTPD8 NCOR2 HDAC2 PLCG2
0.158588	12	69	Adipocytokine signaling pathway	http://www.genome.jp/kegg-bin/show_pathway?hsa04920	PRKCQ ACACB TRADD AKT2 AKT1 ADIPOR1 PRKAA2 ACSL6 STAT3 PTPN11 IRS2 MTOR
0.158588	12	69	Renin secretion	http://www.genome.jp/kegg-bin/show_pathway?hsa04924	CLCA4 CACNA1S GNAS ITPR3 PPP3CC ITPR2 KCNJ2 ADCYAP1 CALM2 PLCB3 ACE PPP3R1
0.160643	29	203	Viral carcinogenesis	http://www.genome.jp/kegg-bin/show_pathway?hsa05203	BAD MAD1L1 TBPL1 BAK1 HDAC7 SP100 HDAC4 ACTN1 RBL1 PXN TRADD VAC14 PIK3R2 CDK6 LTBR ATF2 CCND2 RBPJL C3 CCNA1 RASA2 CASP3 HNRNPK GTF2A1 STAT3 STAT5B GRB2 HDAC2 SND1
0.161718	6	27	Biosynthesis of unsaturated fatty acids	http://www.genome.jp/kegg-bin/show_pathway?hsa01040	ACAA1 ELOVL1 ACOT7 ELOVL4 ACOX1 ELOVL7
0.167794	7	34	RNA polymerase	http://www.genome.jp/kegg-bin/show_pathway?hsa03020	POLR3B POLR2F POLR3H POLR2D POLR2L POLR1D CRCP
0.168121	12	70	Prolactin signaling pathway	http://www.genome.jp/kegg-bin/show_pathway?hsa04917	AKT2 PIK3R2 MAPK14 CCND2 AKT1 SHC1 STAT3 MAP2K1 STAT5B GRB2 SOCS4 SOCS1
0.173884	16	101	Chagas disease	http://www.genome.jp/kegg-bin/show_pathway?hsa05142	FAS GNAS AKT2 TGFB1 PPP2R1A PIK3R2 MAPK14 TGFB3 C3 GNAL AKT1 PLCB3 C1QC ACE MYD88 SMAD2
0.174874	21	141	Ubiquitin mediated proteolysis	http://www.genome.jp/kegg-bin/show_pathway?hsa04120	CDC27 CUL3 CUL7 UBE2K ANAPC5 HERC1 FZR1 CUL2 CBL SKP1 RNF7 TRIM32 CUL4A TRIP12 UBE2L6 UBE2J2 AIRE FBXW8 ANAPC2 UBE2F SOCS1
0.174874	10	56	Hedgehog signaling pathway	http://www.genome.jp/kegg-bin/show_pathway?hsa04340	CUL3 MEGF8 IQCE CSNK1A1 CCND2 CSNK1G2 DHH KIF7 SCUBE2 EFCAB7
0.174874	14	86	Insulin secretion	http://www.genome.jp/kegg-bin/show_pathway?hsa04911	ATP1B3 KCNN2 CACNA1S GNAS ITPR3 RAB3A GLP1R ATF2 ATP1A4 ADCY3 ADCYAP1 PLCB3 PRKCA ADCY9
0.174874	31	222	Human T-cell leukemia virus 1 infection	http://www.genome.jp/kegg-bin/show_pathway?hsa05166	MAD1L1 TBPL1 ANAPC5 NRP1 NFATC2 VAC14 AKT2 TGFB1 PIK3R2 CRTC1 LTBR E2F3 ATF2 CCND2 TGFB3 PPP3CC ZFP36 NFATC1 CCNA1 ADCY3 AKT1 BUB1B FDPS ADCY9 TERT MAP2K1 STAT5B ATR SMAD2 ANAPC2 PPP3R1
0.181625	13	79	RNA degradation	http://www.genome.jp/kegg-bin/show_pathway?hsa03018	PFKP PABPC4 LSM5 DDX6 EXOSC9 LSM4 PFKL HSPD1 PAN3 PFKM BTG2 PATL1 TOB2
0.182621	19	126	Osteoclast differentiation	http://www.genome.jp/kegg-bin/show_pathway?hsa04380	CYBA CYLD BLNK NFATC2 AKT2 TGFB1 PIK3R2 MAPK14 PPP3CC NFATC1 AKT1 CAMK4 MAP2K1 JUNB GRB2 SOCS1 PLCG2 SIRPA PPP3R1
0.18798	12	72	Melanoma	http://www.genome.jp/kegg-bin/show_pathway?hsa05218	BAD BAK1 FGFR1 AKT2 PIK3R2 CDK6 E2F3 FGF2 AKT1 MAP2K1 FGF3 PDGFA
0.189612	18	119	Sphingolipid signaling pathway	http://www.genome.jp/kegg-bin/show_pathway?hsa04071	NSMAF PRKCZ PPP2R3A PPP2R5C TRADD AKT2 PPP2R1A PIK3R2 MAPK14 PLD2 AKT1 GNA12 PLCB3 PRKCA DEGS2 MAP2K1 MAP3K5 S1PR3
0.189612	18	119	Neurotrophin signaling pathway	http://www.genome.jp/kegg-bin/show_pathway?hsa04722	BAD RPS6KA2 TP73 AKT2 PIK3R2 MAPK14 PLCG1 KIDINS220 AKT1 CALM2 CAMK4 SHC1 PRKCD MAP2K1 GRB2 PTPN11 MAP3K5 PLCG2
0.193717	14	88	ECM-receptor interaction	http://www.genome.jp/kegg-bin/show_pathway?hsa04512	LAMB1 COL9A3 COMP SDC4 LAMA5 ITGB4 COL4A2 ITGA7 ITGB7 ITGA9 COL6A3 THBS3 SV2B ITGA1
0.196029	7	36	DNA replication	http://www.genome.jp/kegg-bin/show_pathway?hsa03030	RFC2 MCM5 POLE2 RPA3 DNA2 FEN1 POLE
0.196136	12	73	Inositol phosphate metabolism	http://www.genome.jp/kegg-bin/show_pathway?hsa00562	PIK3C2A INPP5A MTMR3 PLCG1 IMPA1 PLCB3 IPMK MTMR14 INPPL1 PIP5K1C PLCD1 PLCG2
0.196136	19	128	Lysosome	http://www.genome.jp/kegg-bin/show_pathway?hsa04142	ATP6V0A1 CTNS HEXB AP1B1 CLN5 GGA2 AP3B2 DNASE2 AP1S1 TCIRG1 NPC2 IDUA AP3B1 GALNS CLTC GAA SGSH IGF2R AP1G2
